# Supplementary material for: Holistic Monte-Carlo optical modelling of biological imaging
Source: Sci Rep. 2019 Nov 1;9:15832. doi: 10.1038/s41598-019-51850-1 (PMC6825179; doi:10.1038/s41598-019-51850-1)
Supplement: Supplementary file 3 — Supplementary information [file 41598_2019_51850_MOESM3_ESM.zip]

Archive with 47 entries (44 files):
- LSFM/
- LSFM/ABSORPTION_MEDIA.AGF
- LSFM/LSFM_both_arms_for_reference_EGFP.zmx
- LSFM/SPIM_scanimaging.zpl
- LSFM/SPIM_scanimaging_config.CFG
- LSFM/illumination_arm_absEGFP.zmx
- LSFM/imaging_arm_absEGFP.zmx
- LSFM/screenshot_lightsheet_3Dreconstruction_noscattering.png
- LSFM/screenshot_lightsheet_3Dreconstruction_scattering.png
- LSFM/screenshot_lightsheet_BPM_noscattering.png
- LSFM/screenshot_lightsheet_BPM_scattering.png
- Microendoscope/
- Microendoscope/coatings_microendo.DAT
- Microendoscope/img_fig_dof.png
- Microendoscope/img_fig_mus.png
- Microendoscope/micro_endoscope.zmx
- Microendoscope/neuron3.stl
- SLO/
- SLO/EYE.AGF
- SLO/SLO_model_vasculature.zmx
- SLO/SLO_model_vasculature_vessels_1and3.zmx
- SLO/SLO_vessels13patch.zpl
- SLO/SLO_vessels13patch_hypoxia.ZPL
- SLO/SLO_vessels_wide.ZPL
- SLO/img_patch_green_conff5.png
- SLO/img_patch_green_conff50.png
- SLO/img_patch_red_conff5.png
- SLO/img_patch_red_conff50.png
- SLO/img_patch_rgb_conff5.png
- SLO/img_patch_rgb_conff50.png
- SLO/img_wide_green_conff5.png
- SLO/img_wide_green_conff50.png
- SLO/img_wide_red_conff5.png
- SLO/img_wide_red_conff50.png
- SLO/process_SLOdata.m
- SLO/vessel_no1_smoothed_red.stl
- SLO/vessel_no2_smoothed_red.stl
- SLO/vessel_no3_smoothed_red.stl
- SLO/vessel_no4_smoothed_red.stl
- SLO/vessel_no6_smoothed_red.stl
- SLO/vessel_no7_smoothed_red.stl
- SLO/vessel_no8_smoothed_red.stl
- SLO/vessels_01_h.jpg
- SLO/vessels_01_h_7networks1.png
- SLO/vessels_01_h_VeinArtery1.png
- SLO/vessels_01_h_track.tif
- readme.txt
