# Supplementary material for: Holistic Monte-Carlo optical modelling of biological imaging
Source: Sci Rep. 2019 Nov 1;9:15832. doi: 10.1038/s41598-019-51850-1 (PMC6825179; doi:10.1038/s41598-019-51850-1)
Supplement: Supplementary file 3 — Supplementary information [file 41598_2019_51850_MOESM3_ESM.zip › SLO/process_SLOdata.m]

% This file processes data extracted from Zemax simulations to build images
% of the SLO simulation with different sizes of the virtual pinhole.
%
% The first section of this code imports data and saves it into a sparse
% variable to compress the data.
% The second section loads the data and builds the scanning images as a 3
% dimensional array where the third dimension is the size of the pinhole.
%
% (c) Guillem Carles
% Citation:
% Guillem Carles et al. "Holistic Monte-Carlo modeling of biological imaging using a commercial ray tracer"

%%%%%%%%%%%%%%%%%%%%%%%%%%%%%%%%%%%%%%%%%%%%%%%%%%%%%%%%%
% All vessels - read and compress data (lossless)
xs=-23.5:0.1:23.5;
ys=-17:0.1:17;

h = waitbar(0,'Doing 532nm...');
folder='output2/output_vessels137_532nm'; % folder with data
data_sparse_532_vessels = sparse(10201,length(xs)*length(ys));% first dimension are lexicographical-xy at the detector, second and third dimensions are x and y at the retina respectively.
for ii=1:length(xs)
    tic;
    for jj=1:length(ys)
        name = makethename(folder,xs(ii),ys(jj));
        aa=importdata(name,' ',1);
        ind = sub2ind([length(ys) length(xs)],jj,ii);
        % Build the sparse array:
        data_sparse_532_vessels(aa.data(:,1),ind)=aa.data(:,2);
    end
    toc;
    disp(ii);
    waitbar(ii/length(xs),h);
end
close(h);

h = waitbar(0,'Doing 633nm...');
folder='output2/output_vessels137_633nm'; % folder with data
data_sparse_633_vessels = sparse(10201,length(xs)*length(ys));% first dimension are lexicographical-xy at the detector, second and third dimensions are x and y at the retina respectively.
for ii=1:length(xs)
    tic;
    for jj=1:length(ys)
        name = makethename(folder,xs(ii),ys(jj));
        aa=importdata(name,' ',1);
        ind = sub2ind([length(ys) length(xs)],jj,ii);
        % Build the sparse array:
        data_sparse_633_vessels(aa.data(:,1),ind)=aa.data(:,2);
    end
    toc;
    disp(ii);
    waitbar(ii/length(xs)/2,h);
end
close(h);
save data_sparse_vessels xs ys data_sparse_532_vessels data_sparse_633_vessels


%%%%%%%%%%%%%%%%%%%%%%%%%%%%%%%%%%%%%%%%%%%%%%%%%%%%%%%%%
% Vessels 1 and 3, higher resolution patch
xs=0:0.05:12;
ys=-12.5:0.05:-3.2;

h = waitbar(0,'Doing 13 at 532nm...');
folder='output3/output_vessels13_532nm';
data_sparse_532_vessels13 = sparse(10201,length(xs)*length(ys));% first dimension are lexicographical-xy at the detector, second and third dimensions are x and y at the retina respectively.
for ii=1:length(xs)
    tic;
    for jj=1:length(ys)
        name = makethename(folder,xs(ii),ys(jj));
        aa=importdata(name,' ',1);
        ind = sub2ind([length(ys) length(xs)],jj,ii);
        % Build the sparse array:
        data_sparse_532_vessels13(aa.data(:,1),ind)=aa.data(:,2);
    end
    toc;
    disp(ii);
    waitbar(ii/length(xs),h);
end
close(h);

h = waitbar(0,'Doing 13 at 633nm...');
folder='output3/output_vessels13_633nm';
data_sparse_633_vessels13 = sparse(10201,length(xs)*length(ys));% first dimension are lexicographical-xy at the detector, second and third dimensions are x and y at the retina respectively.
for ii=1:length(xs)
    tic;
    for jj=1:length(ys)
        name = makethename(folder,xs(ii),ys(jj));
        aa=importdata(name,' ',1);
        ind = sub2ind([length(ys) length(xs)],jj,ii);
        % Build the sparse array:
        data_sparse_633_vessels13(aa.data(:,1),ind)=aa.data(:,2);
    end
    toc;
    disp(ii);
    waitbar(ii/length(xs)/2,h);
end
close(h);
save data_sparse_vessels13 xs ys data_sparse_532_vessels13 data_sparse_633_vessels13


%%%%%%%%%%%%%%%%%%%%%%%%%%%%%%%%%%%%%%%%%%%%%%%%%%%%%%%
% Process images
[xx,yy]=meshgrid(-50:50,-50:50);
ds=1:50;
% All vessels
load data_sparse_vessels xs ys data_sparse_532_vessels data_sparse_633_vessels
confimgs532_vessels=zeros(length(ys),length(xs),length(ds));
confimgs633_vessels=zeros(length(ys),length(xs),length(ds));
h = waitbar(0,'Please wait...');
for ii=1:length(xs)
    for jj=1:length(ys)
        ind = sub2ind([length(ys) length(xs)],jj,ii);
        for kk=1:length(ds)
            pinhole=xx.^2+yy.^2<=ds(kk).^2;
            confimgs532_vessels(jj,ii,kk)=sum(data_sparse_532_vessels137(:,ind).*pinhole(:));
            confimgs633_vessels(jj,ii,kk)=sum(data_sparse_633_vessels137(:,ind).*pinhole(:));
        end
    end
    waitbar(ii/length(xs),h);
end
close(h);
% figure;imshow(confimgs532_vessels137(:,:,5),[]);
% figure;imshow(confimgs633_vessels137(:,:,5),[]);
save confimages_vessels137 confimgs532_vessels confimgs633_vessels ds


% Vessels 1 and 3
load data_sparse_vessels13 xs ys data_sparse_532_vessels13 data_sparse_633_vessels13
confimgs532_vessels13=zeros(length(ys),length(xs),length(ds));
confimgs633_vessels13=zeros(length(ys),length(xs),length(ds));
h = waitbar(0,'Please wait...');
for ii=1:length(xs)
    for jj=1:length(ys)
        ind = sub2ind([length(ys) length(xs)],jj,ii);
        for kk=1:length(ds)
            pinhole=xx.^2+yy.^2<=ds(kk).^2;
            confimgs532_vessels13(jj,ii,kk)=sum(data_sparse_532_vessels13(:,ind).*pinhole(:));
            confimgs633_vessels13(jj,ii,kk)=sum(data_sparse_633_vessels13(:,ind).*pinhole(:));
        end
    end
    waitbar(ii/length(xs),h);
end
close(h);
% figure;imshow(confimgs532_vessels13(:,:,5),[]);
% figure;imshow(confimgs633_vessels13(:,:,5),[]);
save confimages_vessels13 confimgs532_vessels13 confimgs633_vessels13 ds
