# Supplementary material for: Holistic Monte-Carlo optical modelling of biological imaging
Source: Sci Rep. 2019 Nov 1;9:15832. doi: 10.1038/s41598-019-51850-1 (PMC6825179; doi:10.1038/s41598-019-51850-1)
Supplement: Supplementary file 3 — Supplementary information [file 41598_2019_51850_MOESM3_ESM.zip › readme.txt]

This folder contains the models and simulation files for Guillem Carles et al. "Holistic Monte-Carlo optical modelling of biological imaging"

Prerequisites:

Installation of Zemax-OpticStudio(TM)
Installation of MSP_v4.dll and MSP_v4_nonfluor.dll (required for the microendoscope example)*
Installation of AngSpectrumCalc.dll (required for the lilght sheet microscope example)*
Installation of SourceFromDB.dll (required for the lilght sheet microscope example)*
Create folders 'C:\AngSpectrumCalc_output' and 'C:\SourceFromDB'

*Available here:
https://github.com/gcarles/RayPolMieScattering
https://github.com/gcarles/Zemax-DiffractionBeamFluorescence


------------------
Table of contents:
------------------

(1) Folder 'Microendoscope'
 - Zemax file for simulation: 'micro_endoscope.zmx'
 - CAD model of neuron cell: 'neuron3.stl' (to be copied to '<zemax user data folder>/Objects/CAD Files', adapted from: "Neuron by ewolfy, Published on October 12 (2012), www.thingiverse.com/thing:32309 (Creative Commons - Attribution - Share Alike)")
 - Definition of coatings: 'coatings_microendo.DAT' (to be copied to '<zemax user data folder>/Coatings')
 - Example simulation results: '*.png'

(2) Folder 'LSFM'
 - Zemax file of complete system: 'LSFM_both_arms_for_reference_EGFP.zmx' (not used, only for reference)
 - Zemax file of the illumination: 'illumination_arm_absEGFP.zmx' (uses Angular Spectrum calculator: AngSpectrumCalc.DLL)
 - Zemax file of the imaging arm: 'imaging_arm_absEGFP.zmx' (uses fluorescence from light sorce SourceFromDB.DLL)
 - Definition of absorptive media (optional): 'ABSORPTION_MEDIA.AGF' (to be copied to '<zemax user data folder>/Glasscat')
 - Example simulation results: '*.png'

(3) Folder 'SLO'
 - Zemax file: 'SLO_model_vasculature.zmx' (Adapted from "https://customers.zemax.com/os/resources/learn/knowledgebase/zemax-models-of-the-human-eye")
 - Zemax file with only one artery and one vein: 'SLO_model_vasculature_vessels_1and3.zmx' (recommended to load few STL files to use less memory)
 - CAD files of the vessel networks: '*.stl' (to be copied to '<zemax user data folder>/Objects/CAD Files')
 - Images of retinal vessels from which CAD models were constructed: 'vessels_01_h*.*'
 - Zemax macro files for simulation: '*.zpl' (to be copied to '<zemax user data folder>/Macros')
 - Definition tissues in the eye: 'EYE.AGF' (to be copied to '<zemax user data folder>/Glasscat')
 - Matlab files for data analysis: 'process_SLOdata.m'
 - Example simulation results: 'img*.png'
