# Supplementary material for: Holistic Monte-Carlo optical modelling of biological imaging
Source: Sci Rep. 2019 Nov 1;9:15832. doi: 10.1038/s41598-019-51850-1 (PMC6825179; doi:10.1038/s41598-019-51850-1)
Supplement: Supplementary file 4 — Supplementary information [file 41598_2019_51850_MOESM4_ESM.zip]

Archive with 7 entries (7 files):
- license.txt
- readme.txt
- readme_v4.pdf
- MSP_v4.dll
- MSP_v4.def
- MSP_v4_nonfluor.dll
- MSP_v4_nonfluor.def
