# Supplementary material for: Holistic Monte-Carlo optical modelling of biological imaging
Source: Sci Rep. 2019 Nov 1;9:15832. doi: 10.1038/s41598-019-51850-1 (PMC6825179; doi:10.1038/s41598-019-51850-1)
Supplement: Supplementary file 4 — Supplementary information [file 41598_2019_51850_MOESM4_ESM.zip › readme.txt]

==============================================================================
Ray Tracing Polarisation-sensitive Mie Scattering for Zemax-OpticStudio(TM)
==============================================================================

Enables polarisation-sensitive Mie scattering in Zemax-OpticStudio(TM). Version v2 also adds the capability of modeling fluorescence as isotropic incoherent emission. Version v3 enables defining a smaller mean-path for fluorescence. Version v4 provides fluorescence- and non-fluorescence instances for simultaneous use.

Citation: Guillem Carles et al. "Holistic Monte-Carlo optical modeling of biological imaging"


INSTALLATION:

Extract and copy files 'MSP_v<x>.dll' and 'MSP_v<x>.def' into folder ‘<installation directory>\DLL\BulkScatter’ where <installation directory> is the Zemax install directory and <x> is the DLL version.


USAGE:

Navigate to the "Volume physics" tab on a volume-object defined in a non-sequential Zemax model. Select "DLL Defined Scattering" and select 'MSP_v<x>' from the drop-down list. The material used within Zemax must not have absorption (if Lamber-Beer absorption is to be accounted ‘Bulk absorption’ parameter of this DLL should be used instead).
