# Supplementary material for: Holistic Monte-Carlo optical modelling of biological imaging
Source: Sci Rep. 2019 Nov 1;9:15832. doi: 10.1038/s41598-019-51850-1 (PMC6825179; doi:10.1038/s41598-019-51850-1)
Supplement: Supplementary file 5 — Supplementary information [file 41598_2019_51850_MOESM5_ESM.zip]

Archive with 28 entries (21 files):
- AngularSpectrumCalculator/
- AngularSpectrumCalculator/AngSpectrumCalc_v1.def
- AngularSpectrumCalculator/AngSpectrumCalc_v1.dll
- AngularSpectrumCalculator/license.txt
- AngularSpectrumCalculator/readme_AngSpecCalc.pdf
- Matlab/
- Matlab/Corr3Dfunction/
- Matlab/Corr3Dfunction/generate_corr_3D.m
- Matlab/Mesh_voxelisation/
- Matlab/Mesh_voxelisation/COMPUTE_mesh_normals.m
- Matlab/Mesh_voxelisation/CONVERT_meshformat.m
- Matlab/Mesh_voxelisation/README.txt
- Matlab/Mesh_voxelisation/READ_stl.m
- Matlab/Mesh_voxelisation/STLvoxelisation.png
- Matlab/Mesh_voxelisation/VOXELISE.m
- Matlab/Mesh_voxelisation/VOXELISE_example.m
- Matlab/Mesh_voxelisation/licence.txt
- Matlab/Mesh_voxelisation/sample.stl
- Matlab/input/
- Matlab/output/
- Matlab/process_illumination.m
- SourceFromDB/
- SourceFromDB/SourceFromDB_v1.def
- SourceFromDB/SourceFromDB_v1.dll
- SourceFromDB/license.txt
- SourceFromDB/readme_SourceFromDB.pdf
- license.txt
- readme.txt
