# Supplementary material for: Holistic Monte-Carlo optical modelling of biological imaging
Source: Sci Rep. 2019 Nov 1;9:15832. doi: 10.1038/s41598-019-51850-1 (PMC6825179; doi:10.1038/s41598-019-51850-1)
Supplement: Supplementary file 5 — Supplementary information [file 41598_2019_51850_MOESM5_ESM.zip › Matlab/Mesh_voxelisation/VOXELISE.m]

function [gridOUTPUT,varargout] = VOXELISE(gridX,gridY,gridZ,varargin)
% VOXELISE  Voxelise a 3D triangular-polygon mesh.
%==========================================================================
% AUTHOR        Adam H. Aitkenhead
% CONTACT       adam.aitkenhead@christie.nhs.uk
% INSTITUTION   The Christie NHS Foundation Trust
%
% USAGE        [gridOUTPUT,gridCOx,gridCOy,gridCOz] = VOXELISE(gridX,gridY,gridZ,STLin,raydirection)
%        or... [gridOUTPUT,gridCOx,gridCOy,gridCOz] = VOXELISE(gridX,gridY,gridZ,meshFV,raydirection)
%        or... [gridOUTPUT,gridCOx,gridCOy,gridCOz] = VOXELISE(gridX,gridY,gridZ,meshX,meshY,meshZ,raydirection)
%        or... [gridOUTPUT,gridCOx,gridCOy,gridCOz] = VOXELISE(gridX,gridY,gridZ,meshXYZ,raydirection)
%
% INPUTS
%
%     gridX   - Mandatory - 1xP array     - List of the grid X coordinates. 
%                           OR an integer - Number of voxels in the grid in the X direction.
%
%     gridY   - Mandatory - 1xQ array     - List of the grid Y coordinates.
%                           OR an integer - Number of voxels in the grid in the Y direction.
%
%     gridZ   - Mandatory - 1xR array     - List of the grid Z coordinates.
%                           OR an integer - Number of voxels in the grid in the Z direction.
%
%     STLin   - Optional  - string        - Filename of the STL file.
%
%     meshFV  - Optional  - structure     - Structure containing the faces and vertices
%                                           of the mesh, in the same format as that produced
%                                           by the isosurface command.
%
%     meshX   - Optional  - 3xN array     - List of the mesh X coordinates for the 3 vertices of each of the N triangular patches
%     meshY   - Optional  - 3xN array     - List of the mesh Y coordinates for the 3 vertices of each of the N triangular patches
%     meshZ   - Optional  - 3xN array     - List of the mesh Z coordinates for the 3 vertices of each of the N triangular patches
%
%     meshXYZ - Optional  - Nx3x3 array   - The vertex coordinates for each facet, with:
%                                           1 row for each facet
%                                           3 columns for the x,y,z coordinates
%                                           3 pages for the three vertices
%
%     raydirection - Optional - String    - Defines the directions in which ray-tracing
%                                           is performed.  The default is 'xyz', which
%                                           traces in the x,y,z directions and combines
%                                           the results.
%
% OUTPUTS
%
%     gridOUTPUT - Mandatory - PxQxR logical array - Voxelised data (1=>Inside the mesh, 0=>Outside the mesh)
%
%     gridCOx    - Optional - 1xP array - List of the grid X coordinates.
%     gridCOy    - Optional - 1xQ array - List of the grid Y coordinates.
%     gridCOz    - Optional - 1xR array - List of the grid Z coordinates.
%
% EXAMPLES
%
%     To voxelise an STL file:
%     >>  [gridOUTPUT] = VOXELISE(gridX,gridY,gridZ,STLin)
% 
%     To voxelise a mesh defined by a structure containing the faces and vertices:
%     >>  [gridOUTPUT] = VOXELISE(gridX,gridY,gridZ,meshFV)
% 
%     To voxelise a mesh where the x,y,z coordinates are defined by three 3xN arrays:
%     >>  [gridOUTPUT] = VOXELISE(gridX,gridY,gridZ,meshX,meshY,meshZ)
%
%     To voxelise a mesh defined by a single Nx3x3 array:
%     >>  [gridOUTPUT] = VOXELISE(gridX,gridY,gridZ,meshXYZ)
%
%     To also output the lists of X,Y,Z coordinates:
%     >>  [gridOUTPUT,gridCOx,gridCOy,gridCOz] = VOXELISE(gridX,gridY,gridZ,STLin)
%
%     To use ray-tracing in only the z-direction:
%     >>  [gridOUTPUT] = VOXELISE(gridX,gridY,gridZ,STLin,'z')
%
% NOTES
%
%   - The mesh must be properly closed (ie. watertight).
%   - Defining raydirection='xyz' means that the mesh is ray-traced in each
%     of the x,y,z directions, with the overall result being a combination
%     of the result from each direction.  This gives the most reliable
%     result at the expense of computation time.
%   - Tracing in only one direction (eg. raydirection='z') is faster, but
%     can potentially lead to artefacts where a ray exactly crosses
%     several facet edges.
%
% REFERENCES
%
%   - This code uses a ray intersection method similar to that described by:
%     Patil S and Ravi B.  Voxel-based representation, display and
%     thickness analysis of intricate shapes. Ninth International
%     Conference on Computer Aided Design and Computer Graphics (CAD/CG
%     2005)
%==========================================================================

%==========================================================================
% VERSION USER CHANGES
% ------- ---- -------
% 100510  AHA  Original version.
% 100514  AHA  Now works with non-STL input.  Changes also provide a
%              significant speed improvement.
% 100520  AHA  Now optionally output the grid x,y,z coordinates.
%              Robustness also improved.
% 100614  AHA  Define gridOUTPUT as a logical array to improve memory
%              efficiency.
% 100615  AHA  Reworked the ray interpolation code to correctly handle
%              logical arrays.
% 100623  AHA  Enable ray-tracing in any combination of the x,y,z
%              directions.
% 100628  AHA  Allow input to be a structure containing [faces,vertices]
%              data, similar to the type of structure output by
%              isosurface.
% 100907  AHA  Now allow the grid to be smaller than the mesh dimensions.
% 101126  AHA  Simplified code, slight speed improvement, more robust.
%              Changed handling of automatic grid generation to reduce
%              chance of artefacts.
% 101201  AHA  Fixed bug in automatic grid generation.
% 110303  AHA  Improved method of finding which mesh facets can possibly
%              be crossed by each ray.  Up to 80% reduction in run-time.
% 111104  AHA  Housekeeping tidy-up.
% 130212  AHA  Added checking of ray/vertex intersections, which reduces
%              artefacts in situations where the mesh vertices are located
%              directly on ray paths in the voxelisation grid.
%==========================================================================


%======================================================
% CHECK THE REQUIRED NUMBER OF OUTPUT PARAMETERS
%======================================================

if nargout~=1 && nargout~=4
  error('Incorrect number of output arguments.')
end

%======================================================
% READ INPUT PARAMETERS
%======================================================

% Read the ray direction if defined by the user, and remove this from the
% list of input arguments.  This makes it to make it easier to extract the
% mesh data from the input arguments in the subsequent step.

if ischar(varargin{end}) && max(strcmpi(varargin{end},{'x','y','z','xy','xz','yx','yz','zx','zy','xyz','xzy','yxz','yzx','zxy','zyx'}))
  raydirection    = lower(varargin{end});
  varargin        = varargin(1:nargin-4);
  narginremaining = nargin-1;
else
  raydirection    = 'xyz';    %Set the default value if none is defined by the user
  narginremaining = nargin;
end

% Whatever the input mesh format is, it is converted to an Nx3x3 array
% defining the vertex positions for each facet, with 1 row for each facet,
% 3 cols for the x,y,z coordinates, and 3 pages for the three vertices.

if narginremaining==4
  
  if isstruct(varargin{1})==1
    meshXYZ = CONVERT_meshformat(varargin{1}.faces,varargin{1}.vertices);
  
  elseif ischar(varargin{1})
    meshXYZ = READ_stl(varargin{1});
    
  else
    meshXYZ = varargin{1};
    
  end

elseif narginremaining==6

  meshX = varargin{1};
  meshY = varargin{2};
  meshZ = varargin{3};
 
  meshXYZ = zeros( size(meshX,2) , 3 , size(meshX,1) );

  meshXYZ(:,1,:) = reshape(meshX',size(meshX,2),1,3);
  meshXYZ(:,2,:) = reshape(meshY',size(meshY,2),1,3);
  meshXYZ(:,3,:) = reshape(meshZ',size(meshZ,2),1,3);
  
else
  
  error('Incorrect number of input arguments.')
  
end

%======================================================
% IDENTIFY THE MIN AND MAX X,Y,Z COORDINATES OF THE POLYGON MESH
%======================================================

meshXmin = min(min(meshXYZ(:,1,:)));
meshXmax = max(max(meshXYZ(:,1,:)));
meshYmin = min(min(meshXYZ(:,2,:)));
meshYmax = max(max(meshXYZ(:,2,:)));
meshZmin = min(min(meshXYZ(:,3,:)));
meshZmax = max(max(meshXYZ(:,3,:)));

%======================================================
% CHECK THE DIMENSIONS OF THE 3D OUTPUT GRID
%======================================================
% The output grid will be defined by the coordinates in gridCOx, gridCOy, gridCOz

if numel(gridX)>1
  if size(gridX,1)>size(gridX,2)   %gridX should be a row vector rather than a column vector
    gridCOx = gridX';
  else
    gridCOx = gridX;
  end
elseif numel(gridX)==1 && gridX==1   %If gridX is a single integer (rather than a vector) and is equal to 1
  gridCOx   = (meshXmin+meshXmax)/2;
elseif numel(gridX)==1 && rem(gridX,1)==0   %If gridX is a single integer (rather than a vector) then automatically create the list of x coordinates
  voxwidth  = (meshXmax-meshXmin)/(gridX+1/2);
  gridCOx   = meshXmin+voxwidth/2 : voxwidth : meshXmax-voxwidth/2;
end

if numel(gridY)>1
  if size(gridY,1)>size(gridY,2)   %gridY should be a row vector rather than a column vector
    gridCOy = gridY';
  else
    gridCOy = gridY;
  end
elseif numel(gridY)==1 && gridY==1   %If gridX is a single integer (rather than a vector) and is equal to 1
  gridCOy   = (meshYmin+meshYmax)/2;
elseif numel(gridY)==1 && rem(gridY,1)==0   %If gridX is a single integer (rather than a vector) then automatically create the list of y coordinates
  voxwidth  = (meshYmax-meshYmin)/(gridY+1/2);
  gridCOy   = meshYmin+voxwidth/2 : voxwidth : meshYmax-voxwidth/2;
end

if numel(gridZ)>1
  if size(gridZ,1)>size(gridZ,2)   %gridZ should be a row vector rather than a column vector
    gridCOz = gridZ';
  else
    gridCOz = gridZ;
  end
elseif numel(gridZ)==1 && gridZ==1   %If gridX is a single integer (rather than a vector) and is equal to 1
  gridCOz   = (meshZmin+meshZmax)/2;
elseif numel(gridZ)==1 && rem(gridZ,1)==0   %If gridZ is a single integer (rather than a vector) then automatically create the list of z coordinates
  voxwidth  = (meshZmax-meshZmin)/(gridZ+1/2);
  gridCOz   = meshZmin+voxwidth/2 : voxwidth : meshZmax-voxwidth/2;
end

%Check that the output grid is large enough to cover the mesh:
if ~isempty(strfind(raydirection,'x'))  &&  (min(gridCOx)>meshXmin || max(gridCOx)<meshXmax)
  gridcheckX = 0;
  if min(gridCOx)>meshXmin
    gridCOx    = [meshXmin,gridCOx];
    gridcheckX = gridcheckX+1;
  end
  if max(gridCOx)<meshXmax
    gridCOx    = [gridCOx,meshXmax];
    gridcheckX = gridcheckX+2;
  end
elseif ~isempty(strfind(raydirection,'y'))  &&  (min(gridCOy)>meshYmin || max(gridCOy)<meshYmax)
  gridcheckY = 0;
  if min(gridCOy)>meshYmin
    gridCOy    = [meshYmin,gridCOy];
    gridcheckY = gridcheckY+1;
  end
  if max(gridCOy)<meshYmax
    gridCOy    = [gridCOy,meshYmax];
    gridcheckY = gridcheckY+2;
  end
elseif ~isempty(strfind(raydirection,'z'))  &&  (min(gridCOz)>meshZmin || max(gridCOz)<meshZmax)
  gridcheckZ = 0;
  if min(gridCOz)>meshZmin
    gridCOz    = [meshZmin,gridCOz];
    gridcheckZ = gridcheckZ+1;
  end
  if max(gridCOz)<meshZmax
    gridCOz    = [gridCOz,meshZmax];
    gridcheckZ = gridcheckZ+2;
  end
end

%======================================================
% VOXELISE USING THE USER DEFINED RAY DIRECTION(S)
%======================================================

%Count the number of voxels in each direction:
voxcountX = numel(gridCOx);
voxcountY = numel(gridCOy);
voxcountZ = numel(gridCOz);

% Prepare logical array to hold the voxelised data:
gridOUTPUT      = false( voxcountX,voxcountY,voxcountZ,numel(raydirection) );
countdirections = 0;

if strfind(raydirection,'x')
  countdirections = countdirections + 1;
  gridOUTPUT(:,:,:,countdirections) = permute( VOXELISEinternal(gridCOy,gridCOz,gridCOx,meshXYZ(:,[2,3,1],:)) ,[3,1,2] );
end

if strfind(raydirection,'y')
  countdirections = countdirections + 1;
  gridOUTPUT(:,:,:,countdirections) = permute( VOXELISEinternal(gridCOz,gridCOx,gridCOy,meshXYZ(:,[3,1,2],:)) ,[2,3,1] );
end

if strfind(raydirection,'z')
  countdirections = countdirections + 1;
  gridOUTPUT(:,:,:,countdirections) = VOXELISEinternal(gridCOx,gridCOy,gridCOz,meshXYZ);
end

% Combine the results of each ray-tracing direction:
if numel(raydirection)>1
  gridOUTPUT = sum(gridOUTPUT,4)>=numel(raydirection)/2;
end

%======================================================
% RETURN THE OUTPUT GRID TO THE SIZE REQUIRED BY THE USER (IF IT WAS CHANGED EARLIER)
%======================================================

if exist('gridcheckX','var')
  if gridcheckX == 1
    gridOUTPUT = gridOUTPUT(2:end,:,:);
    gridCOx    = gridCOx(2:end);
  elseif gridcheckX == 2
    gridOUTPUT = gridOUTPUT(1:end-1,:,:);
    gridCOx    = gridCOx(1:end-1);
  elseif gridcheckX == 3
    gridOUTPUT = gridOUTPUT(2:end-1,:,:);
    gridCOx    = gridCOx(2:end-1);
  end
end
if exist('gridcheckY','var')
  if gridcheckY == 1
    gridOUTPUT = gridOUTPUT(:,2:end,:);
    gridCOy    = gridCOy(2:end);
  elseif gridcheckY == 2
    gridOUTPUT = gridOUTPUT(:,1:end-1,:);
    gridCOy    = gridCOy(1:end-1);
  elseif gridcheckY == 3
    gridOUTPUT = gridOUTPUT(:,2:end-1,:);
    gridCOy    = gridCOy(2:end-1);
  end
end
if exist('gridcheckZ','var')
  if gridcheckZ == 1
    gridOUTPUT = gridOUTPUT(:,:,2:end);
    gridCOz    = gridCOz(2:end);
  elseif gridcheckZ == 2
    gridOUTPUT = gridOUTPUT(:,:,1:end-1);
    gridCOz    = gridCOz(1:end-1);
  elseif gridcheckZ == 3
    gridOUTPUT = gridOUTPUT(:,:,2:end-1);
    gridCOz    = gridCOz(2:end-1);
  end
end

%======================================================
% PREPARE THE OUTPUT PARAMETERS
%======================================================

if nargout==4
  varargout(1) = {gridCOx};
  varargout(2) = {gridCOy};
  varargout(3) = {gridCOz};
end

end %function
%==========================================================================


%==========================================================================
function [gridOUTPUT] = VOXELISEinternal(gridCOx,gridCOy,gridCOz,meshXYZ)

%Count the number of voxels in each direction:
voxcountX = numel(gridCOx);
voxcountY = numel(gridCOy);
voxcountZ = numel(gridCOz);

% Prepare logical array to hold the voxelised data:
gridOUTPUT = false(voxcountX,voxcountY,voxcountZ);

%Identify the min and max x,y coordinates (cm) of the mesh:
meshXmin = min(min(meshXYZ(:,1,:)));
meshXmax = max(max(meshXYZ(:,1,:)));
meshYmin = min(min(meshXYZ(:,2,:)));
meshYmax = max(max(meshXYZ(:,2,:)));
meshZmin = min(min(meshXYZ(:,3,:)));
meshZmax = max(max(meshXYZ(:,3,:)));

%Identify the min and max x,y coordinates (pixels) of the mesh:
meshXminp = find(abs(gridCOx-meshXmin)==min(abs(gridCOx-meshXmin)));
meshXmaxp = find(abs(gridCOx-meshXmax)==min(abs(gridCOx-meshXmax)));
meshYminp = find(abs(gridCOy-meshYmin)==min(abs(gridCOy-meshYmin)));
meshYmaxp = find(abs(gridCOy-meshYmax)==min(abs(gridCOy-meshYmax)));

%Make sure min < max for the mesh coordinates:
if meshXminp > meshXmaxp
  [meshXminp,meshXmaxp] = deal(meshXmaxp,meshXminp);
end %if
if meshYminp > meshYmaxp
  [meshYminp,meshYmaxp] = deal(meshYmaxp,meshYminp);
end %if

%Identify the min and max x,y,z coordinates of each facet:
meshXYZmin = min(meshXYZ,[],3);
meshXYZmax = max(meshXYZ,[],3);


%======================================================
% VOXELISE THE MESH
%======================================================

correctionLIST = [];   %Prepare to record all rays that fail the voxelisation.  This array is built on-the-fly, but since
                       %it ought to be relatively small should not incur too much of a speed penalty.
                       
% Loop through each x,y pixel.
% The mesh will be voxelised by passing rays in the z-direction through
% each x,y pixel, and finding the locations where the rays cross the mesh.
for loopY = meshYminp:meshYmaxp
  
  % - 1a - Find which mesh facets could possibly be crossed by the ray:
  possibleCROSSLISTy = find( meshXYZmin(:,2)<=gridCOy(loopY) & meshXYZmax(:,2)>=gridCOy(loopY) );
  
  for loopX = meshXminp:meshXmaxp
    
    % - 1b - Find which mesh facets could possibly be crossed by the ray:
    possibleCROSSLIST = possibleCROSSLISTy( meshXYZmin(possibleCROSSLISTy,1)<=gridCOx(loopX) & meshXYZmax(possibleCROSSLISTy,1)>=gridCOx(loopX) );

    if isempty(possibleCROSSLIST)==0  %Only continue the analysis if some nearby facets were actually identified
          
      % - 2 - For each facet, check if the ray really does cross the facet rather than just passing it close-by:
          
      % GENERAL METHOD:
      % A. Take each edge of the facet in turn.
      % B. Find the position of the opposing vertex to that edge.
      % C. Find the position of the ray relative to that edge.
      % D. Check if ray is on the same side of the edge as the opposing vertex.
      % E. If this is true for all three edges, then the ray definitely passes through the facet.
      %
      % NOTES:
      % A. If a ray crosses exactly on a vertex:
      %    a. If the surrounding facets have normal components pointing in the same (or opposite) direction as the ray then the face IS crossed.
      %    b. Otherwise, add the ray to the correctionlist.
      
      facetCROSSLIST = [];   %Prepare to record all facets which are crossed by the ray.  This array is built on-the-fly, but since
                             %it ought to be relatively small (typically a list of <10) should not incur too much of a speed penalty.
      
      %----------
      % - 1 - Check for crossed vertices:
      %----------
      
      % Find which mesh facets contain a vertex which is crossed by the ray:
      vertexCROSSLIST = possibleCROSSLIST( (meshXYZ(possibleCROSSLIST,1,1)==gridCOx(loopX) & meshXYZ(possibleCROSSLIST,2,1)==gridCOy(loopY)) ...
                                         | (meshXYZ(possibleCROSSLIST,1,2)==gridCOx(loopX) & meshXYZ(possibleCROSSLIST,2,2)==gridCOy(loopY)) ...
                                         | (meshXYZ(possibleCROSSLIST,1,3)==gridCOx(loopX) & meshXYZ(possibleCROSSLIST,2,3)==gridCOy(loopY)) ...
                                         );
      
      if isempty(vertexCROSSLIST)==0  %Only continue the analysis if potential vertices were actually identified

        checkindex = zeros(1,numel(vertexCROSSLIST));

        while min(checkindex) == 0
          
          vertexindex             = find(checkindex==0,1,'first');
          checkindex(vertexindex) = 1;
        
          [temp.faces,temp.vertices] = CONVERT_meshformat(meshXYZ(vertexCROSSLIST,:,:));
          adjacentindex              = ismember(temp.faces,temp.faces(vertexindex,:));
          adjacentindex              = max(adjacentindex,[],2);
          checkindex(adjacentindex)  = 1;
        
          coN = COMPUTE_mesh_normals(meshXYZ(vertexCROSSLIST(adjacentindex),:,:));
        
          if max(coN(:,3))<0 || min(coN(:,3))>0
            facetCROSSLIST    = [facetCROSSLIST,vertexCROSSLIST(vertexindex)];
          else
            possibleCROSSLIST = [];
            correctionLIST    = [ correctionLIST; loopX,loopY ];
            checkindex(:)     = 1;
          end
        
        end
        
      end
      
      %----------
      % - 2 - Check for crossed facets:
      %----------
      
      if isempty(possibleCROSSLIST)==0  %Only continue the analysis if some nearby facets were actually identified
          
        for loopCHECKFACET = possibleCROSSLIST'
  
          %Check if ray crosses the facet.  This method is much (>>10 times) faster than using the built-in function 'inpolygon'.
          %Taking each edge of the facet in turn, check if the ray is on the same side as the opposing vertex.
        
          Y1predicted = meshXYZ(loopCHECKFACET,2,2) - ((meshXYZ(loopCHECKFACET,2,2)-meshXYZ(loopCHECKFACET,2,3)) * (meshXYZ(loopCHECKFACET,1,2)-meshXYZ(loopCHECKFACET,1,1))/(meshXYZ(loopCHECKFACET,1,2)-meshXYZ(loopCHECKFACET,1,3)));
          YRpredicted = meshXYZ(loopCHECKFACET,2,2) - ((meshXYZ(loopCHECKFACET,2,2)-meshXYZ(loopCHECKFACET,2,3)) * (meshXYZ(loopCHECKFACET,1,2)-gridCOx(loopX))/(meshXYZ(loopCHECKFACET,1,2)-meshXYZ(loopCHECKFACET,1,3)));
        
          if (Y1predicted > meshXYZ(loopCHECKFACET,2,1) && YRpredicted > gridCOy(loopY)) || (Y1predicted < meshXYZ(loopCHECKFACET,2,1) && YRpredicted < gridCOy(loopY))
            %The ray is on the same side of the 2-3 edge as the 1st vertex.

            Y2predicted = meshXYZ(loopCHECKFACET,2,3) - ((meshXYZ(loopCHECKFACET,2,3)-meshXYZ(loopCHECKFACET,2,1)) * (meshXYZ(loopCHECKFACET,1,3)-meshXYZ(loopCHECKFACET,1,2))/(meshXYZ(loopCHECKFACET,1,3)-meshXYZ(loopCHECKFACET,1,1)));
            YRpredicted = meshXYZ(loopCHECKFACET,2,3) - ((meshXYZ(loopCHECKFACET,2,3)-meshXYZ(loopCHECKFACET,2,1)) * (meshXYZ(loopCHECKFACET,1,3)-gridCOx(loopX))/(meshXYZ(loopCHECKFACET,1,3)-meshXYZ(loopCHECKFACET,1,1)));
          
            if (Y2predicted > meshXYZ(loopCHECKFACET,2,2) && YRpredicted > gridCOy(loopY)) || (Y2predicted < meshXYZ(loopCHECKFACET,2,2) && YRpredicted < gridCOy(loopY))
              %The ray is on the same side of the 3-1 edge as the 2nd vertex.

              Y3predicted = meshXYZ(loopCHECKFACET,2,1) - ((meshXYZ(loopCHECKFACET,2,1)-meshXYZ(loopCHECKFACET,2,2)) * (meshXYZ(loopCHECKFACET,1,1)-meshXYZ(loopCHECKFACET,1,3))/(meshXYZ(loopCHECKFACET,1,1)-meshXYZ(loopCHECKFACET,1,2)));
              YRpredicted = meshXYZ(loopCHECKFACET,2,1) - ((meshXYZ(loopCHECKFACET,2,1)-meshXYZ(loopCHECKFACET,2,2)) * (meshXYZ(loopCHECKFACET,1,1)-gridCOx(loopX))/(meshXYZ(loopCHECKFACET,1,1)-meshXYZ(loopCHECKFACET,1,2)));
            
              if (Y3predicted > meshXYZ(loopCHECKFACET,2,3) && YRpredicted > gridCOy(loopY)) || (Y3predicted < meshXYZ(loopCHECKFACET,2,3) && YRpredicted < gridCOy(loopY))
                %The ray is on the same side of the 1-2 edge as the 3rd vertex.

                %The ray passes through the facet since it is on the correct side of all 3 edges
                facetCROSSLIST = [facetCROSSLIST,loopCHECKFACET];
            
              end %if
            end %if
          end %if
      
        end %for
    

        %----------
        % - 3 - Find the z coordinate of the locations where the ray crosses each facet or vertex:
        %----------

        gridCOzCROSS = zeros(size(facetCROSSLIST));
        for loopFINDZ = facetCROSSLIST

          % METHOD:
          % 1. Define the equation describing the plane of the facet.  For a
          % more detailed outline of the maths, see:
          % http://local.wasp.uwa.edu.au/~pbourke/geometry/planeeq/
          %    Ax + By + Cz + D = 0
          %    where  A = y1 (z2 - z3) + y2 (z3 - z1) + y3 (z1 - z2)
          %           B = z1 (x2 - x3) + z2 (x3 - x1) + z3 (x1 - x2)
          %           C = x1 (y2 - y3) + x2 (y3 - y1) + x3 (y1 - y2)
          %           D = - x1 (y2 z3 - y3 z2) - x2 (y3 z1 - y1 z3) - x3 (y1 z2 - y2 z1)
          % 2. For the x and y coordinates of the ray, solve these equations to find the z coordinate in this plane.

          planecoA = meshXYZ(loopFINDZ,2,1)*(meshXYZ(loopFINDZ,3,2)-meshXYZ(loopFINDZ,3,3)) + meshXYZ(loopFINDZ,2,2)*(meshXYZ(loopFINDZ,3,3)-meshXYZ(loopFINDZ,3,1)) + meshXYZ(loopFINDZ,2,3)*(meshXYZ(loopFINDZ,3,1)-meshXYZ(loopFINDZ,3,2));
          planecoB = meshXYZ(loopFINDZ,3,1)*(meshXYZ(loopFINDZ,1,2)-meshXYZ(loopFINDZ,1,3)) + meshXYZ(loopFINDZ,3,2)*(meshXYZ(loopFINDZ,1,3)-meshXYZ(loopFINDZ,1,1)) + meshXYZ(loopFINDZ,3,3)*(meshXYZ(loopFINDZ,1,1)-meshXYZ(loopFINDZ,1,2)); 
          planecoC = meshXYZ(loopFINDZ,1,1)*(meshXYZ(loopFINDZ,2,2)-meshXYZ(loopFINDZ,2,3)) + meshXYZ(loopFINDZ,1,2)*(meshXYZ(loopFINDZ,2,3)-meshXYZ(loopFINDZ,2,1)) + meshXYZ(loopFINDZ,1,3)*(meshXYZ(loopFINDZ,2,1)-meshXYZ(loopFINDZ,2,2));
          planecoD = - meshXYZ(loopFINDZ,1,1)*(meshXYZ(loopFINDZ,2,2)*meshXYZ(loopFINDZ,3,3)-meshXYZ(loopFINDZ,2,3)*meshXYZ(loopFINDZ,3,2)) - meshXYZ(loopFINDZ,1,2)*(meshXYZ(loopFINDZ,2,3)*meshXYZ(loopFINDZ,3,1)-meshXYZ(loopFINDZ,2,1)*meshXYZ(loopFINDZ,3,3)) - meshXYZ(loopFINDZ,1,3)*(meshXYZ(loopFINDZ,2,1)*meshXYZ(loopFINDZ,3,2)-meshXYZ(loopFINDZ,2,2)*meshXYZ(loopFINDZ,3,1));

          if abs(planecoC) < 1e-14
            planecoC=0;
          end
      
          gridCOzCROSS(facetCROSSLIST==loopFINDZ) = (- planecoD - planecoA*gridCOx(loopX) - planecoB*gridCOy(loopY)) / planecoC;
        
        end %for

        %Remove values of gridCOzCROSS which are outside of the mesh limits (including a 1e-12 margin for error).
        gridCOzCROSS = gridCOzCROSS( gridCOzCROSS>=meshZmin-1e-12 & gridCOzCROSS<=meshZmax+1e-12 );
      
        %Round gridCOzCROSS to remove any rounding errors, and take only the unique values:
        gridCOzCROSS = round(gridCOzCROSS*1e12)/1e12;
        gridCOzCROSS = unique(gridCOzCROSS);
      
        %----------
        % - 4 - Label as being inside the mesh all the voxels that the ray passes through after crossing one facet before crossing another facet:
        %----------

        if rem(numel(gridCOzCROSS),2)==0  % Only rays which cross an even number of facets are voxelised

          for loopASSIGN = 1:(numel(gridCOzCROSS)/2)
            voxelsINSIDE = (gridCOz>gridCOzCROSS(2*loopASSIGN-1) & gridCOz<gridCOzCROSS(2*loopASSIGN));
            gridOUTPUT(loopX,loopY,voxelsINSIDE) = 1;
          end %for
        
        elseif numel(gridCOzCROSS)~=0    % Remaining rays which meet the mesh in some way are not voxelised, but are labelled for correction later.
          
          correctionLIST = [ correctionLIST; loopX,loopY ];
        
        end %if

      end
      
    end %if

  end %for
end %for


%======================================================
% USE INTERPOLATION TO FILL IN THE RAYS WHICH COULD NOT BE VOXELISED
%======================================================
%For rays where the voxelisation did not give a clear result, the ray is
%computed by interpolating from the surrounding rays.
countCORRECTIONLIST = size(correctionLIST,1);

if countCORRECTIONLIST>0
    
  %If necessary, add a one-pixel border around the x and y edges of the
  %array.  This prevents an error if the code tries to interpolate a ray at
  %the edge of the x,y grid.
  if min(correctionLIST(:,1))==1 || max(correctionLIST(:,1))==numel(gridCOx) || min(correctionLIST(:,2))==1 || max(correctionLIST(:,2))==numel(gridCOy)
    gridOUTPUT     = [zeros(1,voxcountY+2,voxcountZ);zeros(voxcountX,1,voxcountZ),gridOUTPUT,zeros(voxcountX,1,voxcountZ);zeros(1,voxcountY+2,voxcountZ)];
    correctionLIST = correctionLIST + 1;
  end
  
  for loopC = 1:countCORRECTIONLIST
    voxelsforcorrection = squeeze( sum( [ gridOUTPUT(correctionLIST(loopC,1)-1,correctionLIST(loopC,2)-1,:) ,...
                                          gridOUTPUT(correctionLIST(loopC,1)-1,correctionLIST(loopC,2),:)   ,...
                                          gridOUTPUT(correctionLIST(loopC,1)-1,correctionLIST(loopC,2)+1,:) ,...
                                          gridOUTPUT(correctionLIST(loopC,1),correctionLIST(loopC,2)-1,:)   ,...
                                          gridOUTPUT(correctionLIST(loopC,1),correctionLIST(loopC,2)+1,:)   ,...
                                          gridOUTPUT(correctionLIST(loopC,1)+1,correctionLIST(loopC,2)-1,:) ,...
                                          gridOUTPUT(correctionLIST(loopC,1)+1,correctionLIST(loopC,2),:)   ,...
                                          gridOUTPUT(correctionLIST(loopC,1)+1,correctionLIST(loopC,2)+1,:) ,...
                                         ] ) );
    voxelsforcorrection = (voxelsforcorrection>=4);
    gridOUTPUT(correctionLIST(loopC,1),correctionLIST(loopC,2),voxelsforcorrection) = 1;
  end %for

  %Remove the one-pixel border surrounding the array, if this was added
  %previously.
  if size(gridOUTPUT,1)>numel(gridCOx) || size(gridOUTPUT,2)>numel(gridCOy)
    gridOUTPUT = gridOUTPUT(2:end-1,2:end-1,:);
  end
  
end %if

%disp([' Ray tracing result: ',num2str(countCORRECTIONLIST),' rays (',num2str(countCORRECTIONLIST/(voxcountX*voxcountY)*100,'%5.1f'),'% of all rays) exactly crossed a facet edge and had to be computed by interpolation.'])

end %function
%==========================================================================
