# Supplementary material for: Holistic Monte-Carlo optical modelling of biological imaging
Source: Sci Rep. 2019 Nov 1;9:15832. doi: 10.1038/s41598-019-51850-1 (PMC6825179; doi:10.1038/s41598-019-51850-1)
Supplement: Supplementary file 5 — Supplementary information [file 41598_2019_51850_MOESM5_ESM.zip › Matlab/Mesh_voxelisation/VOXELISE_example.m]

%Plot the original STL mesh:
figure
[stlcoords] = READ_stl('sample.stl');
xco = squeeze( stlcoords(:,1,:) )';
yco = squeeze( stlcoords(:,2,:) )';
zco = squeeze( stlcoords(:,3,:) )';
[hpat] = patch(xco,yco,zco,'b');
axis equal

%Voxelise the STL:
[OUTPUTgrid] = VOXELISE(100,100,100,'sample.stl','xyz');

%Show the voxelised result:
figure;
subplot(1,3,1);
imagesc(squeeze(sum(OUTPUTgrid,1)));
colormap(gray(256));
xlabel('Z-direction');
ylabel('Y-direction');
axis equal tight

subplot(1,3,2);
imagesc(squeeze(sum(OUTPUTgrid,2)));
colormap(gray(256));
xlabel('Z-direction');
ylabel('X-direction');
axis equal tight

subplot(1,3,3);
imagesc(squeeze(sum(OUTPUTgrid,3)));
colormap(gray(256));
xlabel('Y-direction');
ylabel('X-direction');
axis equal tight
