# Supplementary material for: Holistic Monte-Carlo optical modelling of biological imaging
Source: Sci Rep. 2019 Nov 1;9:15832. doi: 10.1038/s41598-019-51850-1 (PMC6825179; doi:10.1038/s41598-019-51850-1)
Supplement: Supplementary file 5 — Supplementary information [file 41598_2019_51850_MOESM5_ESM.zip › SourceFromDB/SourceFromDB_v1.def]

; dlltool -z SourceFromDB_v1.def --export-all-symbol SourceFromDB_v1.dll
EXPORTS
	CloseHandle @ 1 DATA
	CreateEventA @ 2 DATA
	CreateSemaphoreA @ 3 DATA
	DeleteCriticalSection @ 4 DATA
	DllEntryPoint @ 5
	DllMain @ 6
	DllMainCRTStartup @ 7
	DuplicateHandle @ 8 DATA
	EnterCriticalSection @ 9 DATA
	GetCurrentProcess @ 10 DATA
	GetCurrentProcessId @ 11 DATA
	GetCurrentThread @ 12 DATA
	GetCurrentThreadId @ 13 DATA
	GetHandleInformation @ 14 DATA
	GetLastError @ 15 DATA
	GetModuleFileNameW @ 16 DATA
	GetModuleHandleW @ 17 DATA
	GetProcAddress @ 18 DATA
	GetProcessAffinityMask @ 19 DATA
	GetSystemTimeAsFileTime @ 20 DATA
	GetThreadContext @ 21 DATA
	GetThreadPriority @ 22 DATA
	GetTickCount @ 23 DATA
	INT__ @ 24 DATA
	InitializeCriticalSection @ 25 DATA
	IsDBCSLeadByteEx @ 26 DATA
	LeaveCriticalSection @ 27 DATA
	MessageBoxW @ 28 DATA
	MultiByteToWideChar @ 29 DATA
	N2__ @ 30 DATA
	QueryPerformanceCounter @ 31 DATA
	RaiseException @ 32 DATA
	ReleaseSemaphore @ 33 DATA
	ResetEvent @ 34 DATA
	ResumeThread @ 35 DATA
	RtlAddFunctionTable @ 36 DATA
	RtlCaptureContext @ 37 DATA
	RtlLookupFunctionEntry @ 38 DATA
	RtlUnwindEx @ 39 DATA
	RtlVirtualUnwind @ 40 DATA
	SetEvent @ 41 DATA
	SetLastError @ 42 DATA
	SetProcessAffinityMask @ 43 DATA
	SetThreadContext @ 44 DATA
	SetThreadPriority @ 45 DATA
	SetUnhandledExceptionFilter @ 46 DATA
	Sleep @ 47 DATA
	SuspendThread @ 48 DATA
	TerminateProcess @ 49 DATA
	TlsAlloc @ 50 DATA
	TlsGetValue @ 51 DATA
	TlsSetValue @ 52 DATA
	TryEnterCriticalSection @ 53 DATA
	UnhandledExceptionFilter @ 54 DATA
	UserParamNames @ 55
	UserSourceDefinition @ 56
	VirtualProtect @ 57 DATA
	VirtualQuery @ 58 DATA
	WaitForMultipleObjects @ 59 DATA
	WaitForSingleObject @ 60 DATA
	WideCharToMultiByte @ 61 DATA
	_CRT_INIT @ 62
	_CRT_MT @ 63 DATA
	_FindPESection @ 64
	_FindPESectionByName @ 65
	_FindPESectionExec @ 66
	_GCC_specific_handler @ 67
	_GetPEImageBase @ 68
	_InterlockedExchangeAdd @ 69
	_IsNonwritableInCurrentImage @ 70
	_Unwind_Backtrace @ 71
	_Unwind_DeleteException @ 72
	_Unwind_FindEnclosingFunction @ 73
	_Unwind_ForcedUnwind @ 74
	_Unwind_GetCFA @ 75
	_Unwind_GetDataRelBase @ 76
	_Unwind_GetGR @ 77
	_Unwind_GetIP @ 78
	_Unwind_GetIPInfo @ 79
	_Unwind_GetLanguageSpecificData @ 80
	_Unwind_GetRegionStart @ 81
	_Unwind_GetTextRelBase @ 82
	_Unwind_RaiseException @ 83
	_Unwind_Resume @ 84
	_Unwind_Resume_or_Rethrow @ 85
	_Unwind_SetGR @ 86
	_Unwind_SetIP @ 87
	_ValidateImageBase @ 88
;	guard variable for std::moneypunct<char, false>::id
	_ZGVNSt10moneypunctIcLb0EE2idE @ 89 DATA
;	guard variable for std::moneypunct<char, true>::id
	_ZGVNSt10moneypunctIcLb1EE2idE @ 90 DATA
;	guard variable for std::moneypunct<wchar_t, false>::id
	_ZGVNSt10moneypunctIwLb0EE2idE @ 91 DATA
;	guard variable for std::moneypunct<wchar_t, true>::id
	_ZGVNSt10moneypunctIwLb1EE2idE @ 92 DATA
;	guard variable for std::__timepunct<char>::id
	_ZGVNSt11__timepunctIcE2idE @ 93 DATA
;	guard variable for std::__timepunct<wchar_t>::id
	_ZGVNSt11__timepunctIwE2idE @ 94 DATA
;	guard variable for std::collate<char>::id
	_ZGVNSt7collateIcE2idE @ 95 DATA
;	guard variable for std::collate<wchar_t>::id
	_ZGVNSt7collateIwE2idE @ 96 DATA
;	guard variable for std::num_get<char, std::istreambuf_iterator<char, std::char_traits<char> > >::id
	_ZGVNSt7num_getIcSt19istreambuf_iteratorIcSt11char_traitsIcEEE2idE @ 97 DATA
;	guard variable for std::num_get<wchar_t, std::istreambuf_iterator<wchar_t, std::char_traits<wchar_t> > >::id
	_ZGVNSt7num_getIwSt19istreambuf_iteratorIwSt11char_traitsIwEEE2idE @ 98 DATA
;	guard variable for std::num_put<char, std::ostreambuf_iterator<char, std::char_traits<char> > >::id
	_ZGVNSt7num_putIcSt19ostreambuf_iteratorIcSt11char_traitsIcEEE2idE @ 99 DATA
;	guard variable for std::num_put<wchar_t, std::ostreambuf_iterator<wchar_t, std::char_traits<wchar_t> > >::id
	_ZGVNSt7num_putIwSt19ostreambuf_iteratorIwSt11char_traitsIwEEE2idE @ 100 DATA
;	guard variable for std::messages<char>::id
	_ZGVNSt8messagesIcE2idE @ 101 DATA
;	guard variable for std::messages<wchar_t>::id
	_ZGVNSt8messagesIwE2idE @ 102 DATA
;	guard variable for std::numpunct<char>::id
	_ZGVNSt8numpunctIcE2idE @ 103 DATA
;	guard variable for std::numpunct<wchar_t>::id
	_ZGVNSt8numpunctIwE2idE @ 104 DATA
;	guard variable for std::time_get<char, std::istreambuf_iterator<char, std::char_traits<char> > >::id
	_ZGVNSt8time_getIcSt19istreambuf_iteratorIcSt11char_traitsIcEEE2idE @ 105 DATA
;	guard variable for std::time_get<wchar_t, std::istreambuf_iterator<wchar_t, std::char_traits<wchar_t> > >::id
	_ZGVNSt8time_getIwSt19istreambuf_iteratorIwSt11char_traitsIwEEE2idE @ 106 DATA
;	guard variable for std::time_put<char, std::ostreambuf_iterator<char, std::char_traits<char> > >::id
	_ZGVNSt8time_putIcSt19ostreambuf_iteratorIcSt11char_traitsIcEEE2idE @ 107 DATA
;	guard variable for std::time_put<wchar_t, std::ostreambuf_iterator<wchar_t, std::char_traits<wchar_t> > >::id
	_ZGVNSt8time_putIwSt19ostreambuf_iteratorIwSt11char_traitsIwEEE2idE @ 108 DATA
;	guard variable for std::money_get<char, std::istreambuf_iterator<char, std::char_traits<char> > >::id
	_ZGVNSt9money_getIcSt19istreambuf_iteratorIcSt11char_traitsIcEEE2idE @ 109 DATA
;	guard variable for std::money_get<wchar_t, std::istreambuf_iterator<wchar_t, std::char_traits<wchar_t> > >::id
	_ZGVNSt9money_getIwSt19istreambuf_iteratorIwSt11char_traitsIwEEE2idE @ 110 DATA
;	guard variable for std::money_put<char, std::ostreambuf_iterator<char, std::char_traits<char> > >::id
	_ZGVNSt9money_putIcSt19ostreambuf_iteratorIcSt11char_traitsIcEEE2idE @ 111 DATA
;	guard variable for std::money_put<wchar_t, std::ostreambuf_iterator<wchar_t, std::char_traits<wchar_t> > >::id
	_ZGVNSt9money_putIwSt19ostreambuf_iteratorIwSt11char_traitsIwEEE2idE @ 112 DATA
;	__cxxabiv1::__terminate(void (*)())
	_ZN10__cxxabiv111__terminateEPFvvE @ 113
;	__cxxabiv1::__unexpected(void (*)())
	_ZN10__cxxabiv112__unexpectedEPFvvE @ 114
;	__cxxabiv1::__forced_unwind::~__forced_unwind()
	_ZN10__cxxabiv115__forced_unwindD0Ev @ 115
;	__cxxabiv1::__forced_unwind::~__forced_unwind()
	_ZN10__cxxabiv115__forced_unwindD1Ev @ 116
;	__cxxabiv1::__forced_unwind::~__forced_unwind()
	_ZN10__cxxabiv115__forced_unwindD2Ev @ 117
;	__cxxabiv1::__class_type_info::~__class_type_info()
	_ZN10__cxxabiv117__class_type_infoD0Ev @ 118
;	__cxxabiv1::__class_type_info::~__class_type_info()
	_ZN10__cxxabiv117__class_type_infoD1Ev @ 119
;	__cxxabiv1::__class_type_info::~__class_type_info()
	_ZN10__cxxabiv117__class_type_infoD2Ev @ 120
;	__cxxabiv1::__foreign_exception::~__foreign_exception()
	_ZN10__cxxabiv119__foreign_exceptionD0Ev @ 121
;	__cxxabiv1::__foreign_exception::~__foreign_exception()
	_ZN10__cxxabiv119__foreign_exceptionD1Ev @ 122
;	__cxxabiv1::__foreign_exception::~__foreign_exception()
	_ZN10__cxxabiv119__foreign_exceptionD2Ev @ 123
;	__cxxabiv1::__terminate_handler
	_ZN10__cxxabiv119__terminate_handlerE @ 124 DATA
;	__cxxabiv1::__si_class_type_info::~__si_class_type_info()
	_ZN10__cxxabiv120__si_class_type_infoD0Ev @ 125
;	__cxxabiv1::__si_class_type_info::~__si_class_type_info()
	_ZN10__cxxabiv120__si_class_type_infoD1Ev @ 126
;	__cxxabiv1::__si_class_type_info::~__si_class_type_info()
	_ZN10__cxxabiv120__si_class_type_infoD2Ev @ 127
;	__cxxabiv1::__unexpected_handler
	_ZN10__cxxabiv120__unexpected_handlerE @ 128 DATA
;	__cxxabiv1::__vmi_class_type_info::~__vmi_class_type_info()
	_ZN10__cxxabiv121__vmi_class_type_infoD0Ev @ 129
;	__cxxabiv1::__vmi_class_type_info::~__vmi_class_type_info()
	_ZN10__cxxabiv121__vmi_class_type_infoD1Ev @ 130
;	__cxxabiv1::__vmi_class_type_info::~__vmi_class_type_info()
	_ZN10__cxxabiv121__vmi_class_type_infoD2Ev @ 131
;	__gnu_internal::buf_cin_sync
	_ZN14__gnu_internal12buf_cin_syncE @ 132 DATA
;	__gnu_internal::buf_cerr_sync
	_ZN14__gnu_internal13buf_cerr_syncE @ 133 DATA
;	__gnu_internal::buf_cout_sync
	_ZN14__gnu_internal13buf_cout_syncE @ 134 DATA
;	__gnu_internal::buf_wcin_sync
	_ZN14__gnu_internal13buf_wcin_syncE @ 135 DATA
;	__gnu_internal::buf_wcerr_sync
	_ZN14__gnu_internal14buf_wcerr_syncE @ 136 DATA
;	__gnu_internal::buf_wcout_sync
	_ZN14__gnu_internal14buf_wcout_syncE @ 137 DATA
;	__gnu_internal::buf_cin
	_ZN14__gnu_internal7buf_cinE @ 138 DATA
;	__gnu_internal::buf_cerr
	_ZN14__gnu_internal8buf_cerrE @ 139 DATA
;	__gnu_internal::buf_cout
	_ZN14__gnu_internal8buf_coutE @ 140 DATA
;	__gnu_internal::buf_wcin
	_ZN14__gnu_internal8buf_wcinE @ 141 DATA
;	__gnu_internal::buf_wcerr
	_ZN14__gnu_internal9buf_wcerrE @ 142 DATA
;	__gnu_internal::buf_wcout
	_ZN14__gnu_internal9buf_wcoutE @ 143 DATA
;	MersenneTwister::init_genrand(unsigned long)
	_ZN15MersenneTwister12init_genrandEm @ 144
;	MersenneTwister::genrand_int31()
	_ZN15MersenneTwister13genrand_int31Ev @ 145
;	MersenneTwister::genrand_int32()
	_ZN15MersenneTwister13genrand_int32Ev @ 146
;	MersenneTwister::genrand_real1()
	_ZN15MersenneTwister13genrand_real1Ev @ 147
;	MersenneTwister::genrand_real2()
	_ZN15MersenneTwister13genrand_real2Ev @ 148
;	MersenneTwister::genrand_real3()
	_ZN15MersenneTwister13genrand_real3Ev @ 149
;	MersenneTwister::genrand_res53()
	_ZN15MersenneTwister13genrand_res53Ev @ 150
;	MersenneTwister::init_by_array(unsigned long*, int)
	_ZN15MersenneTwister13init_by_arrayEPmi @ 151
;	MersenneTwister::print()
	_ZN15MersenneTwister5printEv @ 152
;	MersenneTwister::MersenneTwister()
	_ZN15MersenneTwisterC1Ev @ 153
;	MersenneTwister::MersenneTwister()
	_ZN15MersenneTwisterC2Ev @ 154
;	MersenneTwister::~MersenneTwister()
	_ZN15MersenneTwisterD1Ev @ 155
;	MersenneTwister::~MersenneTwister()
	_ZN15MersenneTwisterD2Ev @ 156
;	__gnu_cxx::stdio_filebuf<char, std::char_traits<char> >::fd()
	_ZN9__gnu_cxx13stdio_filebufIcSt11char_traitsIcEE2fdEv @ 157
;	__gnu_cxx::stdio_filebuf<char, std::char_traits<char> >::file()
	_ZN9__gnu_cxx13stdio_filebufIcSt11char_traitsIcEE4fileEv @ 158
;	__gnu_cxx::stdio_filebuf<char, std::char_traits<char> >::stdio_filebuf(_iobuf*, std::_Ios_Openmode, unsigned long long)
	_ZN9__gnu_cxx13stdio_filebufIcSt11char_traitsIcEEC1EP6_iobufSt13_Ios_Openmodey @ 159
;	__gnu_cxx::stdio_filebuf<char, std::char_traits<char> >::stdio_filebuf(int, std::_Ios_Openmode, unsigned long long)
	_ZN9__gnu_cxx13stdio_filebufIcSt11char_traitsIcEEC1EiSt13_Ios_Openmodey @ 160
;	__gnu_cxx::stdio_filebuf<char, std::char_traits<char> >::stdio_filebuf()
	_ZN9__gnu_cxx13stdio_filebufIcSt11char_traitsIcEEC1Ev @ 161
;	__gnu_cxx::stdio_filebuf<char, std::char_traits<char> >::stdio_filebuf(_iobuf*, std::_Ios_Openmode, unsigned long long)
	_ZN9__gnu_cxx13stdio_filebufIcSt11char_traitsIcEEC2EP6_iobufSt13_Ios_Openmodey @ 162
;	__gnu_cxx::stdio_filebuf<char, std::char_traits<char> >::stdio_filebuf(int, std::_Ios_Openmode, unsigned long long)
	_ZN9__gnu_cxx13stdio_filebufIcSt11char_traitsIcEEC2EiSt13_Ios_Openmodey @ 163
;	__gnu_cxx::stdio_filebuf<char, std::char_traits<char> >::stdio_filebuf()
	_ZN9__gnu_cxx13stdio_filebufIcSt11char_traitsIcEEC2Ev @ 164
;	__gnu_cxx::stdio_filebuf<char, std::char_traits<char> >::~stdio_filebuf()
	_ZN9__gnu_cxx13stdio_filebufIcSt11char_traitsIcEED0Ev @ 165
;	__gnu_cxx::stdio_filebuf<char, std::char_traits<char> >::~stdio_filebuf()
	_ZN9__gnu_cxx13stdio_filebufIcSt11char_traitsIcEED1Ev @ 166
;	__gnu_cxx::stdio_filebuf<char, std::char_traits<char> >::~stdio_filebuf()
	_ZN9__gnu_cxx13stdio_filebufIcSt11char_traitsIcEED2Ev @ 167
;	__gnu_cxx::stdio_filebuf<wchar_t, std::char_traits<wchar_t> >::fd()
	_ZN9__gnu_cxx13stdio_filebufIwSt11char_traitsIwEE2fdEv @ 168
;	__gnu_cxx::stdio_filebuf<wchar_t, std::char_traits<wchar_t> >::file()
	_ZN9__gnu_cxx13stdio_filebufIwSt11char_traitsIwEE4fileEv @ 169
;	__gnu_cxx::stdio_filebuf<wchar_t, std::char_traits<wchar_t> >::stdio_filebuf(_iobuf*, std::_Ios_Openmode, unsigned long long)
	_ZN9__gnu_cxx13stdio_filebufIwSt11char_traitsIwEEC1EP6_iobufSt13_Ios_Openmodey @ 170
;	__gnu_cxx::stdio_filebuf<wchar_t, std::char_traits<wchar_t> >::stdio_filebuf(int, std::_Ios_Openmode, unsigned long long)
	_ZN9__gnu_cxx13stdio_filebufIwSt11char_traitsIwEEC1EiSt13_Ios_Openmodey @ 171
;	__gnu_cxx::stdio_filebuf<wchar_t, std::char_traits<wchar_t> >::stdio_filebuf()
	_ZN9__gnu_cxx13stdio_filebufIwSt11char_traitsIwEEC1Ev @ 172
;	__gnu_cxx::stdio_filebuf<wchar_t, std::char_traits<wchar_t> >::stdio_filebuf(_iobuf*, std::_Ios_Openmode, unsigned long long)
	_ZN9__gnu_cxx13stdio_filebufIwSt11char_traitsIwEEC2EP6_iobufSt13_Ios_Openmodey @ 173
;	__gnu_cxx::stdio_filebuf<wchar_t, std::char_traits<wchar_t> >::stdio_filebuf(int, std::_Ios_Openmode, unsigned long long)
	_ZN9__gnu_cxx13stdio_filebufIwSt11char_traitsIwEEC2EiSt13_Ios_Openmodey @ 174
;	__gnu_cxx::stdio_filebuf<wchar_t, std::char_traits<wchar_t> >::stdio_filebuf()
	_ZN9__gnu_cxx13stdio_filebufIwSt11char_traitsIwEEC2Ev @ 175
;	__gnu_cxx::stdio_filebuf<wchar_t, std::char_traits<wchar_t> >::~stdio_filebuf()
	_ZN9__gnu_cxx13stdio_filebufIwSt11char_traitsIwEED0Ev @ 176
;	__gnu_cxx::stdio_filebuf<wchar_t, std::char_traits<wchar_t> >::~stdio_filebuf()
	_ZN9__gnu_cxx13stdio_filebufIwSt11char_traitsIwEED1Ev @ 177
;	__gnu_cxx::stdio_filebuf<wchar_t, std::char_traits<wchar_t> >::~stdio_filebuf()
	_ZN9__gnu_cxx13stdio_filebufIwSt11char_traitsIwEED2Ev @ 178
;	__gnu_cxx::__recursive_mutex::unlock()
	_ZN9__gnu_cxx17__recursive_mutex6unlockEv @ 179
;	__gnu_cxx::stdio_sync_filebuf<char, std::char_traits<char> >::file()
	_ZN9__gnu_cxx18stdio_sync_filebufIcSt11char_traitsIcEE4fileEv @ 180
;	__gnu_cxx::stdio_sync_filebuf<char, std::char_traits<char> >::sync()
	_ZN9__gnu_cxx18stdio_sync_filebufIcSt11char_traitsIcEE4syncEv @ 181
;	__gnu_cxx::stdio_sync_filebuf<char, std::char_traits<char> >::uflow()
	_ZN9__gnu_cxx18stdio_sync_filebufIcSt11char_traitsIcEE5uflowEv @ 182
;	__gnu_cxx::stdio_sync_filebuf<char, std::char_traits<char> >::xsgetn(char*, long long)
	_ZN9__gnu_cxx18stdio_sync_filebufIcSt11char_traitsIcEE6xsgetnEPcx @ 183
;	__gnu_cxx::stdio_sync_filebuf<char, std::char_traits<char> >::xsputn(char const*, long long)
	_ZN9__gnu_cxx18stdio_sync_filebufIcSt11char_traitsIcEE6xsputnEPKcx @ 184
;	__gnu_cxx::stdio_sync_filebuf<char, std::char_traits<char> >::seekoff(long long, std::_Ios_Seekdir, std::_Ios_Openmode)
	_ZN9__gnu_cxx18stdio_sync_filebufIcSt11char_traitsIcEE7seekoffExSt12_Ios_SeekdirSt13_Ios_Openmode @ 185
;	__gnu_cxx::stdio_sync_filebuf<char, std::char_traits<char> >::seekpos(std::fpos<int>, std::_Ios_Openmode)
	_ZN9__gnu_cxx18stdio_sync_filebufIcSt11char_traitsIcEE7seekposESt4fposIiESt13_Ios_Openmode @ 186
;	__gnu_cxx::stdio_sync_filebuf<char, std::char_traits<char> >::overflow(int)
	_ZN9__gnu_cxx18stdio_sync_filebufIcSt11char_traitsIcEE8overflowEi @ 187
;	__gnu_cxx::stdio_sync_filebuf<char, std::char_traits<char> >::pbackfail(int)
	_ZN9__gnu_cxx18stdio_sync_filebufIcSt11char_traitsIcEE9pbackfailEi @ 188
;	__gnu_cxx::stdio_sync_filebuf<char, std::char_traits<char> >::underflow()
	_ZN9__gnu_cxx18stdio_sync_filebufIcSt11char_traitsIcEE9underflowEv @ 189
;	__gnu_cxx::stdio_sync_filebuf<char, std::char_traits<char> >::stdio_sync_filebuf(_iobuf*)
	_ZN9__gnu_cxx18stdio_sync_filebufIcSt11char_traitsIcEEC1EP6_iobuf @ 190
;	__gnu_cxx::stdio_sync_filebuf<char, std::char_traits<char> >::stdio_sync_filebuf(_iobuf*)
	_ZN9__gnu_cxx18stdio_sync_filebufIcSt11char_traitsIcEEC2EP6_iobuf @ 191
;	__gnu_cxx::stdio_sync_filebuf<char, std::char_traits<char> >::~stdio_sync_filebuf()
	_ZN9__gnu_cxx18stdio_sync_filebufIcSt11char_traitsIcEED0Ev @ 192
;	__gnu_cxx::stdio_sync_filebuf<char, std::char_traits<char> >::~stdio_sync_filebuf()
	_ZN9__gnu_cxx18stdio_sync_filebufIcSt11char_traitsIcEED1Ev @ 193
;	__gnu_cxx::stdio_sync_filebuf<wchar_t, std::char_traits<wchar_t> >::file()
	_ZN9__gnu_cxx18stdio_sync_filebufIwSt11char_traitsIwEE4fileEv @ 194
;	__gnu_cxx::stdio_sync_filebuf<wchar_t, std::char_traits<wchar_t> >::sync()
	_ZN9__gnu_cxx18stdio_sync_filebufIwSt11char_traitsIwEE4syncEv @ 195
;	__gnu_cxx::stdio_sync_filebuf<wchar_t, std::char_traits<wchar_t> >::uflow()
	_ZN9__gnu_cxx18stdio_sync_filebufIwSt11char_traitsIwEE5uflowEv @ 196
;	__gnu_cxx::stdio_sync_filebuf<wchar_t, std::char_traits<wchar_t> >::xsgetn(wchar_t*, long long)
	_ZN9__gnu_cxx18stdio_sync_filebufIwSt11char_traitsIwEE6xsgetnEPwx @ 197
;	__gnu_cxx::stdio_sync_filebuf<wchar_t, std::char_traits<wchar_t> >::xsputn(wchar_t const*, long long)
	_ZN9__gnu_cxx18stdio_sync_filebufIwSt11char_traitsIwEE6xsputnEPKwx @ 198
;	__gnu_cxx::stdio_sync_filebuf<wchar_t, std::char_traits<wchar_t> >::seekoff(long long, std::_Ios_Seekdir, std::_Ios_Openmode)
	_ZN9__gnu_cxx18stdio_sync_filebufIwSt11char_traitsIwEE7seekoffExSt12_Ios_SeekdirSt13_Ios_Openmode @ 199
;	__gnu_cxx::stdio_sync_filebuf<wchar_t, std::char_traits<wchar_t> >::seekpos(std::fpos<int>, std::_Ios_Openmode)
	_ZN9__gnu_cxx18stdio_sync_filebufIwSt11char_traitsIwEE7seekposESt4fposIiESt13_Ios_Openmode @ 200
;	__gnu_cxx::stdio_sync_filebuf<wchar_t, std::char_traits<wchar_t> >::overflow(unsigned short)
	_ZN9__gnu_cxx18stdio_sync_filebufIwSt11char_traitsIwEE8overflowEt @ 201
;	__gnu_cxx::stdio_sync_filebuf<wchar_t, std::char_traits<wchar_t> >::pbackfail(unsigned short)
	_ZN9__gnu_cxx18stdio_sync_filebufIwSt11char_traitsIwEE9pbackfailEt @ 202
;	__gnu_cxx::stdio_sync_filebuf<wchar_t, std::char_traits<wchar_t> >::underflow()
	_ZN9__gnu_cxx18stdio_sync_filebufIwSt11char_traitsIwEE9underflowEv @ 203
;	__gnu_cxx::stdio_sync_filebuf<wchar_t, std::char_traits<wchar_t> >::stdio_sync_filebuf(_iobuf*)
	_ZN9__gnu_cxx18stdio_sync_filebufIwSt11char_traitsIwEEC1EP6_iobuf @ 204
;	__gnu_cxx::stdio_sync_filebuf<wchar_t, std::char_traits<wchar_t> >::stdio_sync_filebuf(_iobuf*)
	_ZN9__gnu_cxx18stdio_sync_filebufIwSt11char_traitsIwEEC2EP6_iobuf @ 205
;	__gnu_cxx::stdio_sync_filebuf<wchar_t, std::char_traits<wchar_t> >::~stdio_sync_filebuf()
	_ZN9__gnu_cxx18stdio_sync_filebufIwSt11char_traitsIwEED0Ev @ 206
;	__gnu_cxx::stdio_sync_filebuf<wchar_t, std::char_traits<wchar_t> >::~stdio_sync_filebuf()
	_ZN9__gnu_cxx18stdio_sync_filebufIwSt11char_traitsIwEED1Ev @ 207
;	__gnu_cxx::__concurrence_lock_error::~__concurrence_lock_error()
	_ZN9__gnu_cxx24__concurrence_lock_errorD0Ev @ 208
;	__gnu_cxx::__concurrence_lock_error::~__concurrence_lock_error()
	_ZN9__gnu_cxx24__concurrence_lock_errorD1Ev @ 209
;	__gnu_cxx::__concurrence_wait_error::~__concurrence_wait_error()
	_ZN9__gnu_cxx24__concurrence_wait_errorD0Ev @ 210
;	__gnu_cxx::__concurrence_wait_error::~__concurrence_wait_error()
	_ZN9__gnu_cxx24__concurrence_wait_errorD1Ev @ 211
;	__gnu_cxx::__concurrence_unlock_error::~__concurrence_unlock_error()
	_ZN9__gnu_cxx26__concurrence_unlock_errorD0Ev @ 212
;	__gnu_cxx::__concurrence_unlock_error::~__concurrence_unlock_error()
	_ZN9__gnu_cxx26__concurrence_unlock_errorD1Ev @ 213
;	__gnu_cxx::__verbose_terminate_handler()
	_ZN9__gnu_cxx27__verbose_terminate_handlerEv @ 214
;	__gnu_cxx::__concurrence_broadcast_error::~__concurrence_broadcast_error()
	_ZN9__gnu_cxx29__concurrence_broadcast_errorD0Ev @ 215
;	__gnu_cxx::__concurrence_broadcast_error::~__concurrence_broadcast_error()
	_ZN9__gnu_cxx29__concurrence_broadcast_errorD1Ev @ 216
;	__gnu_cxx::__throw_concurrence_lock_error()
	_ZN9__gnu_cxx30__throw_concurrence_lock_errorEv @ 217
;	__gnu_cxx::__throw_concurrence_unlock_error()
	_ZN9__gnu_cxx32__throw_concurrence_unlock_errorEv @ 218
;	__gnu_cxx::__throw_concurrence_broadcast_error()
	_ZN9__gnu_cxx35__throw_concurrence_broadcast_errorEv @ 219
;	__gnu_cxx::rope<char, std::allocator<char> >::_S_min_len
	_ZN9__gnu_cxx4ropeIcSaIcEE10_S_min_lenE @ 220 DATA
;	__gnu_cxx::rope<char, std::allocator<char> >::_S_fetch(__gnu_cxx::_Rope_RopeRep<char, std::allocator<char> >*, unsigned long long)
	_ZN9__gnu_cxx4ropeIcSaIcEE8_S_fetchEPNS_13_Rope_RopeRepIcS1_EEy @ 221
;	__gnu_cxx::rope<wchar_t, std::allocator<wchar_t> >::_S_min_len
	_ZN9__gnu_cxx4ropeIwSaIwEE10_S_min_lenE @ 222 DATA
;	__gnu_cxx::rope<wchar_t, std::allocator<wchar_t> >::_S_fetch(__gnu_cxx::_Rope_RopeRep<wchar_t, std::allocator<wchar_t> >*, unsigned long long)
	_ZN9__gnu_cxx4ropeIwSaIwEE8_S_fetchEPNS_13_Rope_RopeRepIwS1_EEy @ 223
;	bool __gnu_cxx::operator==<char const*, std::string>(__gnu_cxx::__normal_iterator<char const*, std::string> const&, __gnu_cxx::__normal_iterator<char const*, std::string> const&)
	_ZN9__gnu_cxxeqIPKcSsEEbRKNS_17__normal_iteratorIT_T0_EES8_ @ 224
;	bool __gnu_cxx::operator==<wchar_t const*, std::basic_string<wchar_t, std::char_traits<wchar_t>, std::allocator<wchar_t> > >(__gnu_cxx::__normal_iterator<wchar_t const*, std::basic_string<wchar_t, std::char_traits<wchar_t>, std::allocator<wchar_t> > > const&, __gnu_cxx::__normal_iterator<wchar_t const*, std::basic_string<wchar_t, std::char_traits<wchar_t>, std::allocator<wchar_t> > > const&)
	_ZN9__gnu_cxxeqIPKwSbIwSt11char_traitsIwESaIwEEEEbRKNS_17__normal_iteratorIT_T0_EESC_ @ 225
;	bool __gnu_cxx::operator==<char*, std::string>(__gnu_cxx::__normal_iterator<char*, std::string> const&, __gnu_cxx::__normal_iterator<char*, std::string> const&)
	_ZN9__gnu_cxxeqIPcSsEEbRKNS_17__normal_iteratorIT_T0_EES7_ @ 226
;	bool __gnu_cxx::operator==<wchar_t*, std::basic_string<wchar_t, std::char_traits<wchar_t>, std::allocator<wchar_t> > >(__gnu_cxx::__normal_iterator<wchar_t*, std::basic_string<wchar_t, std::char_traits<wchar_t>, std::allocator<wchar_t> > > const&, __gnu_cxx::__normal_iterator<wchar_t*, std::basic_string<wchar_t, std::char_traits<wchar_t>, std::allocator<wchar_t> > > const&)
	_ZN9__gnu_cxxeqIPwSbIwSt11char_traitsIwESaIwEEEEbRKNS_17__normal_iteratorIT_T0_EESB_ @ 227
;	__cxxabiv1::__class_type_info::__do_catch(std::type_info const*, void**, unsigned int) const
	_ZNK10__cxxabiv117__class_type_info10__do_catchEPKSt9type_infoPPvj @ 228
;	__cxxabiv1::__class_type_info::__do_upcast(__cxxabiv1::__class_type_info const*, void const*, __cxxabiv1::__class_type_info::__upcast_result&) const
	_ZNK10__cxxabiv117__class_type_info11__do_upcastEPKS0_PKvRNS0_15__upcast_resultE @ 229
;	__cxxabiv1::__class_type_info::__do_upcast(__cxxabiv1::__class_type_info const*, void**) const
	_ZNK10__cxxabiv117__class_type_info11__do_upcastEPKS0_PPv @ 230
;	__cxxabiv1::__class_type_info::__do_dyncast(long long, __cxxabiv1::__class_type_info::__sub_kind, __cxxabiv1::__class_type_info const*, void const*, __cxxabiv1::__class_type_info const*, void const*, __cxxabiv1::__class_type_info::__dyncast_result&) const
	_ZNK10__cxxabiv117__class_type_info12__do_dyncastExNS0_10__sub_kindEPKS0_PKvS3_S5_RNS0_16__dyncast_resultE @ 231
;	__cxxabiv1::__class_type_info::__do_find_public_src(long long, void const*, __cxxabiv1::__class_type_info const*, void const*) const
	_ZNK10__cxxabiv117__class_type_info20__do_find_public_srcExPKvPKS0_S2_ @ 232
;	__cxxabiv1::__si_class_type_info::__do_upcast(__cxxabiv1::__class_type_info const*, void const*, __cxxabiv1::__class_type_info::__upcast_result&) const
	_ZNK10__cxxabiv120__si_class_type_info11__do_upcastEPKNS_17__class_type_infoEPKvRNS1_15__upcast_resultE @ 233
;	__cxxabiv1::__si_class_type_info::__do_dyncast(long long, __cxxabiv1::__class_type_info::__sub_kind, __cxxabiv1::__class_type_info const*, void const*, __cxxabiv1::__class_type_info const*, void const*, __cxxabiv1::__class_type_info::__dyncast_result&) const
	_ZNK10__cxxabiv120__si_class_type_info12__do_dyncastExNS_17__class_type_info10__sub_kindEPKS1_PKvS4_S6_RNS1_16__dyncast_resultE @ 234
;	__cxxabiv1::__si_class_type_info::__do_find_public_src(long long, void const*, __cxxabiv1::__class_type_info const*, void const*) const
	_ZNK10__cxxabiv120__si_class_type_info20__do_find_public_srcExPKvPKNS_17__class_type_infoES2_ @ 235
;	__cxxabiv1::__vmi_class_type_info::__do_upcast(__cxxabiv1::__class_type_info const*, void const*, __cxxabiv1::__class_type_info::__upcast_result&) const
	_ZNK10__cxxabiv121__vmi_class_type_info11__do_upcastEPKNS_17__class_type_infoEPKvRNS1_15__upcast_resultE @ 236
;	__cxxabiv1::__vmi_class_type_info::__do_dyncast(long long, __cxxabiv1::__class_type_info::__sub_kind, __cxxabiv1::__class_type_info const*, void const*, __cxxabiv1::__class_type_info const*, void const*, __cxxabiv1::__class_type_info::__dyncast_result&) const
	_ZNK10__cxxabiv121__vmi_class_type_info12__do_dyncastExNS_17__class_type_info10__sub_kindEPKS1_PKvS4_S6_RNS1_16__dyncast_resultE @ 237
;	__cxxabiv1::__vmi_class_type_info::__do_find_public_src(long long, void const*, __cxxabiv1::__class_type_info const*, void const*) const
	_ZNK10__cxxabiv121__vmi_class_type_info20__do_find_public_srcExPKvPKNS_17__class_type_infoES2_ @ 238
;	__gnu_cxx::__concurrence_lock_error::what() const
	_ZNK9__gnu_cxx24__concurrence_lock_error4whatEv @ 239
;	__gnu_cxx::__concurrence_wait_error::what() const
	_ZNK9__gnu_cxx24__concurrence_wait_error4whatEv @ 240
;	__gnu_cxx::__concurrence_unlock_error::what() const
	_ZNK9__gnu_cxx26__concurrence_unlock_error4whatEv @ 241
;	__gnu_cxx::__concurrence_broadcast_error::what() const
	_ZNK9__gnu_cxx29__concurrence_broadcast_error4whatEv @ 242
;	std::basic_string<wchar_t, std::char_traits<wchar_t>, std::allocator<wchar_t> >::_M_disjunct(wchar_t const*) const
	_ZNKSbIwSt11char_traitsIwESaIwEE11_M_disjunctEPKw @ 243
;	std::basic_string<wchar_t, std::char_traits<wchar_t>, std::allocator<wchar_t> >::find_last_of(wchar_t const*, unsigned long long) const
	_ZNKSbIwSt11char_traitsIwESaIwEE12find_last_ofEPKwy @ 244
;	std::basic_string<wchar_t, std::char_traits<wchar_t>, std::allocator<wchar_t> >::find_last_of(wchar_t const*, unsigned long long, unsigned long long) const
	_ZNKSbIwSt11char_traitsIwESaIwEE12find_last_ofEPKwyy @ 245
;	std::basic_string<wchar_t, std::char_traits<wchar_t>, std::allocator<wchar_t> >::find_last_of(std::basic_string<wchar_t, std::char_traits<wchar_t>, std::allocator<wchar_t> > const&, unsigned long long) const
	_ZNKSbIwSt11char_traitsIwESaIwEE12find_last_ofERKS2_y @ 246
;	std::basic_string<wchar_t, std::char_traits<wchar_t>, std::allocator<wchar_t> >::find_last_of(wchar_t, unsigned long long) const
	_ZNKSbIwSt11char_traitsIwESaIwEE12find_last_ofEwy @ 247
;	std::basic_string<wchar_t, std::char_traits<wchar_t>, std::allocator<wchar_t> >::find_first_of(wchar_t const*, unsigned long long) const
	_ZNKSbIwSt11char_traitsIwESaIwEE13find_first_ofEPKwy @ 248
;	std::basic_string<wchar_t, std::char_traits<wchar_t>, std::allocator<wchar_t> >::find_first_of(wchar_t const*, unsigned long long, unsigned long long) const
	_ZNKSbIwSt11char_traitsIwESaIwEE13find_first_ofEPKwyy @ 249
;	std::basic_string<wchar_t, std::char_traits<wchar_t>, std::allocator<wchar_t> >::find_first_of(std::basic_string<wchar_t, std::char_traits<wchar_t>, std::allocator<wchar_t> > const&, unsigned long long) const
	_ZNKSbIwSt11char_traitsIwESaIwEE13find_first_ofERKS2_y @ 250
;	std::basic_string<wchar_t, std::char_traits<wchar_t>, std::allocator<wchar_t> >::find_first_of(wchar_t, unsigned long long) const
	_ZNKSbIwSt11char_traitsIwESaIwEE13find_first_ofEwy @ 251
;	std::basic_string<wchar_t, std::char_traits<wchar_t>, std::allocator<wchar_t> >::get_allocator() const
	_ZNKSbIwSt11char_traitsIwESaIwEE13get_allocatorEv @ 252
;	std::basic_string<wchar_t, std::char_traits<wchar_t>, std::allocator<wchar_t> >::_M_check_length(unsigned long long, unsigned long long, char const*) const
	_ZNKSbIwSt11char_traitsIwESaIwEE15_M_check_lengthEyyPKc @ 253
;	std::basic_string<wchar_t, std::char_traits<wchar_t>, std::allocator<wchar_t> >::find_last_not_of(wchar_t const*, unsigned long long) const
	_ZNKSbIwSt11char_traitsIwESaIwEE16find_last_not_ofEPKwy @ 254
;	std::basic_string<wchar_t, std::char_traits<wchar_t>, std::allocator<wchar_t> >::find_last_not_of(wchar_t const*, unsigned long long, unsigned long long) const
	_ZNKSbIwSt11char_traitsIwESaIwEE16find_last_not_ofEPKwyy @ 255
;	std::basic_string<wchar_t, std::char_traits<wchar_t>, std::allocator<wchar_t> >::find_last_not_of(std::basic_string<wchar_t, std::char_traits<wchar_t>, std::allocator<wchar_t> > const&, unsigned long long) const
	_ZNKSbIwSt11char_traitsIwESaIwEE16find_last_not_ofERKS2_y @ 256
;	std::basic_string<wchar_t, std::char_traits<wchar_t>, std::allocator<wchar_t> >::find_last_not_of(wchar_t, unsigned long long) const
	_ZNKSbIwSt11char_traitsIwESaIwEE16find_last_not_ofEwy @ 257
;	std::basic_string<wchar_t, std::char_traits<wchar_t>, std::allocator<wchar_t> >::find_first_not_of(wchar_t const*, unsigned long long) const
	_ZNKSbIwSt11char_traitsIwESaIwEE17find_first_not_ofEPKwy @ 258
;	std::basic_string<wchar_t, std::char_traits<wchar_t>, std::allocator<wchar_t> >::find_first_not_of(wchar_t const*, unsigned long long, unsigned long long) const
	_ZNKSbIwSt11char_traitsIwESaIwEE17find_first_not_ofEPKwyy @ 259
;	std::basic_string<wchar_t, std::char_traits<wchar_t>, std::allocator<wchar_t> >::find_first_not_of(std::basic_string<wchar_t, std::char_traits<wchar_t>, std::allocator<wchar_t> > const&, unsigned long long) const
	_ZNKSbIwSt11char_traitsIwESaIwEE17find_first_not_ofERKS2_y @ 260
;	std::basic_string<wchar_t, std::char_traits<wchar_t>, std::allocator<wchar_t> >::find_first_not_of(wchar_t, unsigned long long) const
	_ZNKSbIwSt11char_traitsIwESaIwEE17find_first_not_ofEwy @ 261
;	std::basic_string<wchar_t, std::char_traits<wchar_t>, std::allocator<wchar_t> >::at(unsigned long long) const
	_ZNKSbIwSt11char_traitsIwESaIwEE2atEy @ 262
;	std::basic_string<wchar_t, std::char_traits<wchar_t>, std::allocator<wchar_t> >::end() const
	_ZNKSbIwSt11char_traitsIwESaIwEE3endEv @ 263
;	std::basic_string<wchar_t, std::char_traits<wchar_t>, std::allocator<wchar_t> >::_Rep::_M_is_leaked() const
	_ZNKSbIwSt11char_traitsIwESaIwEE4_Rep12_M_is_leakedEv @ 264
;	std::basic_string<wchar_t, std::char_traits<wchar_t>, std::allocator<wchar_t> >::_Rep::_M_is_shared() const
	_ZNKSbIwSt11char_traitsIwESaIwEE4_Rep12_M_is_sharedEv @ 265
;	std::basic_string<wchar_t, std::char_traits<wchar_t>, std::allocator<wchar_t> >::back() const
	_ZNKSbIwSt11char_traitsIwESaIwEE4backEv @ 266
;	std::basic_string<wchar_t, std::char_traits<wchar_t>, std::allocator<wchar_t> >::cend() const
	_ZNKSbIwSt11char_traitsIwESaIwEE4cendEv @ 267
;	std::basic_string<wchar_t, std::char_traits<wchar_t>, std::allocator<wchar_t> >::copy(wchar_t*, unsigned long long, unsigned long long) const
	_ZNKSbIwSt11char_traitsIwESaIwEE4copyEPwyy @ 268
;	std::basic_string<wchar_t, std::char_traits<wchar_t>, std::allocator<wchar_t> >::data() const
	_ZNKSbIwSt11char_traitsIwESaIwEE4dataEv @ 269
;	std::basic_string<wchar_t, std::char_traits<wchar_t>, std::allocator<wchar_t> >::find(wchar_t const*, unsigned long long) const
	_ZNKSbIwSt11char_traitsIwESaIwEE4findEPKwy @ 270
;	std::basic_string<wchar_t, std::char_traits<wchar_t>, std::allocator<wchar_t> >::find(wchar_t const*, unsigned long long, unsigned long long) const
	_ZNKSbIwSt11char_traitsIwESaIwEE4findEPKwyy @ 271
;	std::basic_string<wchar_t, std::char_traits<wchar_t>, std::allocator<wchar_t> >::find(std::basic_string<wchar_t, std::char_traits<wchar_t>, std::allocator<wchar_t> > const&, unsigned long long) const
	_ZNKSbIwSt11char_traitsIwESaIwEE4findERKS2_y @ 272
;	std::basic_string<wchar_t, std::char_traits<wchar_t>, std::allocator<wchar_t> >::find(wchar_t, unsigned long long) const
	_ZNKSbIwSt11char_traitsIwESaIwEE4findEwy @ 273
;	std::basic_string<wchar_t, std::char_traits<wchar_t>, std::allocator<wchar_t> >::rend() const
	_ZNKSbIwSt11char_traitsIwESaIwEE4rendEv @ 274
;	std::basic_string<wchar_t, std::char_traits<wchar_t>, std::allocator<wchar_t> >::size() const
	_ZNKSbIwSt11char_traitsIwESaIwEE4sizeEv @ 275
;	std::basic_string<wchar_t, std::char_traits<wchar_t>, std::allocator<wchar_t> >::begin() const
	_ZNKSbIwSt11char_traitsIwESaIwEE5beginEv @ 276
;	std::basic_string<wchar_t, std::char_traits<wchar_t>, std::allocator<wchar_t> >::c_str() const
	_ZNKSbIwSt11char_traitsIwESaIwEE5c_strEv @ 277
;	std::basic_string<wchar_t, std::char_traits<wchar_t>, std::allocator<wchar_t> >::crend() const
	_ZNKSbIwSt11char_traitsIwESaIwEE5crendEv @ 278
;	std::basic_string<wchar_t, std::char_traits<wchar_t>, std::allocator<wchar_t> >::empty() const
	_ZNKSbIwSt11char_traitsIwESaIwEE5emptyEv @ 279
;	std::basic_string<wchar_t, std::char_traits<wchar_t>, std::allocator<wchar_t> >::front() const
	_ZNKSbIwSt11char_traitsIwESaIwEE5frontEv @ 280
;	std::basic_string<wchar_t, std::char_traits<wchar_t>, std::allocator<wchar_t> >::rfind(wchar_t const*, unsigned long long) const
	_ZNKSbIwSt11char_traitsIwESaIwEE5rfindEPKwy @ 281
;	std::basic_string<wchar_t, std::char_traits<wchar_t>, std::allocator<wchar_t> >::rfind(wchar_t const*, unsigned long long, unsigned long long) const
	_ZNKSbIwSt11char_traitsIwESaIwEE5rfindEPKwyy @ 282
;	std::basic_string<wchar_t, std::char_traits<wchar_t>, std::allocator<wchar_t> >::rfind(std::basic_string<wchar_t, std::char_traits<wchar_t>, std::allocator<wchar_t> > const&, unsigned long long) const
	_ZNKSbIwSt11char_traitsIwESaIwEE5rfindERKS2_y @ 283
;	std::basic_string<wchar_t, std::char_traits<wchar_t>, std::allocator<wchar_t> >::rfind(wchar_t, unsigned long long) const
	_ZNKSbIwSt11char_traitsIwESaIwEE5rfindEwy @ 284
;	std::basic_string<wchar_t, std::char_traits<wchar_t>, std::allocator<wchar_t> >::_M_rep() const
	_ZNKSbIwSt11char_traitsIwESaIwEE6_M_repEv @ 285
;	std::basic_string<wchar_t, std::char_traits<wchar_t>, std::allocator<wchar_t> >::cbegin() const
	_ZNKSbIwSt11char_traitsIwESaIwEE6cbeginEv @ 286
;	std::basic_string<wchar_t, std::char_traits<wchar_t>, std::allocator<wchar_t> >::length() const
	_ZNKSbIwSt11char_traitsIwESaIwEE6lengthEv @ 287
;	std::basic_string<wchar_t, std::char_traits<wchar_t>, std::allocator<wchar_t> >::rbegin() const
	_ZNKSbIwSt11char_traitsIwESaIwEE6rbeginEv @ 288
;	std::basic_string<wchar_t, std::char_traits<wchar_t>, std::allocator<wchar_t> >::substr(unsigned long long, unsigned long long) const
	_ZNKSbIwSt11char_traitsIwESaIwEE6substrEyy @ 289
;	std::basic_string<wchar_t, std::char_traits<wchar_t>, std::allocator<wchar_t> >::_M_data() const
	_ZNKSbIwSt11char_traitsIwESaIwEE7_M_dataEv @ 290
;	std::basic_string<wchar_t, std::char_traits<wchar_t>, std::allocator<wchar_t> >::_M_iend() const
	_ZNKSbIwSt11char_traitsIwESaIwEE7_M_iendEv @ 291
;	std::basic_string<wchar_t, std::char_traits<wchar_t>, std::allocator<wchar_t> >::compare(wchar_t const*) const
	_ZNKSbIwSt11char_traitsIwESaIwEE7compareEPKw @ 292
;	std::basic_string<wchar_t, std::char_traits<wchar_t>, std::allocator<wchar_t> >::compare(std::basic_string<wchar_t, std::char_traits<wchar_t>, std::allocator<wchar_t> > const&) const
	_ZNKSbIwSt11char_traitsIwESaIwEE7compareERKS2_ @ 293
;	std::basic_string<wchar_t, std::char_traits<wchar_t>, std::allocator<wchar_t> >::compare(unsigned long long, unsigned long long, wchar_t const*) const
	_ZNKSbIwSt11char_traitsIwESaIwEE7compareEyyPKw @ 294
;	std::basic_string<wchar_t, std::char_traits<wchar_t>, std::allocator<wchar_t> >::compare(unsigned long long, unsigned long long, wchar_t const*, unsigned long long) const
	_ZNKSbIwSt11char_traitsIwESaIwEE7compareEyyPKwy @ 295
;	std::basic_string<wchar_t, std::char_traits<wchar_t>, std::allocator<wchar_t> >::compare(unsigned long long, unsigned long long, std::basic_string<wchar_t, std::char_traits<wchar_t>, std::allocator<wchar_t> > const&) const
	_ZNKSbIwSt11char_traitsIwESaIwEE7compareEyyRKS2_ @ 296
;	std::basic_string<wchar_t, std::char_traits<wchar_t>, std::allocator<wchar_t> >::compare(unsigned long long, unsigned long long, std::basic_string<wchar_t, std::char_traits<wchar_t>, std::allocator<wchar_t> > const&, unsigned long long, unsigned long long) const
	_ZNKSbIwSt11char_traitsIwESaIwEE7compareEyyRKS2_yy @ 297
;	std::basic_string<wchar_t, std::char_traits<wchar_t>, std::allocator<wchar_t> >::crbegin() const
	_ZNKSbIwSt11char_traitsIwESaIwEE7crbeginEv @ 298
;	std::basic_string<wchar_t, std::char_traits<wchar_t>, std::allocator<wchar_t> >::_M_check(unsigned long long, char const*) const
	_ZNKSbIwSt11char_traitsIwESaIwEE8_M_checkEyPKc @ 299
;	std::basic_string<wchar_t, std::char_traits<wchar_t>, std::allocator<wchar_t> >::_M_limit(unsigned long long, unsigned long long) const
	_ZNKSbIwSt11char_traitsIwESaIwEE8_M_limitEyy @ 300
;	std::basic_string<wchar_t, std::char_traits<wchar_t>, std::allocator<wchar_t> >::capacity() const
	_ZNKSbIwSt11char_traitsIwESaIwEE8capacityEv @ 301
;	std::basic_string<wchar_t, std::char_traits<wchar_t>, std::allocator<wchar_t> >::max_size() const
	_ZNKSbIwSt11char_traitsIwESaIwEE8max_sizeEv @ 302
;	std::basic_string<wchar_t, std::char_traits<wchar_t>, std::allocator<wchar_t> >::_M_ibegin() const
	_ZNKSbIwSt11char_traitsIwESaIwEE9_M_ibeginEv @ 303
;	std::basic_string<wchar_t, std::char_traits<wchar_t>, std::allocator<wchar_t> >::operator[](unsigned long long) const
	_ZNKSbIwSt11char_traitsIwESaIwEEixEy @ 304
;	std::istream::gcount() const
	_ZNKSi6gcountEv @ 305
;	std::istream::sentry::operator bool() const
	_ZNKSi6sentrycvbEv @ 306
;	std::ostream::sentry::operator bool() const
	_ZNKSo6sentrycvbEv @ 307
;	std::string::_M_disjunct(char const*) const
	_ZNKSs11_M_disjunctEPKc @ 308
;	std::string::find_last_of(char const*, unsigned long long) const
	_ZNKSs12find_last_ofEPKcy @ 309
;	std::string::find_last_of(char const*, unsigned long long, unsigned long long) const
	_ZNKSs12find_last_ofEPKcyy @ 310
;	std::string::find_last_of(std::string const&, unsigned long long) const
	_ZNKSs12find_last_ofERKSsy @ 311
;	std::string::find_last_of(char, unsigned long long) const
	_ZNKSs12find_last_ofEcy @ 312
;	std::string::find_first_of(char const*, unsigned long long) const
	_ZNKSs13find_first_ofEPKcy @ 313
;	std::string::find_first_of(char const*, unsigned long long, unsigned long long) const
	_ZNKSs13find_first_ofEPKcyy @ 314
;	std::string::find_first_of(std::string const&, unsigned long long) const
	_ZNKSs13find_first_ofERKSsy @ 315
;	std::string::find_first_of(char, unsigned long long) const
	_ZNKSs13find_first_ofEcy @ 316
;	std::string::get_allocator() const
	_ZNKSs13get_allocatorEv @ 317
;	std::string::_M_check_length(unsigned long long, unsigned long long, char const*) const
	_ZNKSs15_M_check_lengthEyyPKc @ 318
;	std::string::find_last_not_of(char const*, unsigned long long) const
	_ZNKSs16find_last_not_ofEPKcy @ 319
;	std::string::find_last_not_of(char const*, unsigned long long, unsigned long long) const
	_ZNKSs16find_last_not_ofEPKcyy @ 320
;	std::string::find_last_not_of(std::string const&, unsigned long long) const
	_ZNKSs16find_last_not_ofERKSsy @ 321
;	std::string::find_last_not_of(char, unsigned long long) const
	_ZNKSs16find_last_not_ofEcy @ 322
;	std::string::find_first_not_of(char const*, unsigned long long) const
	_ZNKSs17find_first_not_ofEPKcy @ 323
;	std::string::find_first_not_of(char const*, unsigned long long, unsigned long long) const
	_ZNKSs17find_first_not_ofEPKcyy @ 324
;	std::string::find_first_not_of(std::string const&, unsigned long long) const
	_ZNKSs17find_first_not_ofERKSsy @ 325
;	std::string::find_first_not_of(char, unsigned long long) const
	_ZNKSs17find_first_not_ofEcy @ 326
;	std::string::at(unsigned long long) const
	_ZNKSs2atEy @ 327
;	std::string::end() const
	_ZNKSs3endEv @ 328
;	std::string::_Rep::_M_is_leaked() const
	_ZNKSs4_Rep12_M_is_leakedEv @ 329
;	std::string::_Rep::_M_is_shared() const
	_ZNKSs4_Rep12_M_is_sharedEv @ 330
;	std::string::back() const
	_ZNKSs4backEv @ 331
;	std::string::cend() const
	_ZNKSs4cendEv @ 332
;	std::string::copy(char*, unsigned long long, unsigned long long) const
	_ZNKSs4copyEPcyy @ 333
;	std::string::data() const
	_ZNKSs4dataEv @ 334
;	std::string::find(char const*, unsigned long long) const
	_ZNKSs4findEPKcy @ 335
;	std::string::find(char const*, unsigned long long, unsigned long long) const
	_ZNKSs4findEPKcyy @ 336
;	std::string::find(std::string const&, unsigned long long) const
	_ZNKSs4findERKSsy @ 337
;	std::string::find(char, unsigned long long) const
	_ZNKSs4findEcy @ 338
;	std::string::rend() const
	_ZNKSs4rendEv @ 339
;	std::string::size() const
	_ZNKSs4sizeEv @ 340
;	std::string::begin() const
	_ZNKSs5beginEv @ 341
;	std::string::c_str() const
	_ZNKSs5c_strEv @ 342
;	std::string::crend() const
	_ZNKSs5crendEv @ 343
;	std::string::empty() const
	_ZNKSs5emptyEv @ 344
;	std::string::front() const
	_ZNKSs5frontEv @ 345
;	std::string::rfind(char const*, unsigned long long) const
	_ZNKSs5rfindEPKcy @ 346
;	std::string::rfind(char const*, unsigned long long, unsigned long long) const
	_ZNKSs5rfindEPKcyy @ 347
;	std::string::rfind(std::string const&, unsigned long long) const
	_ZNKSs5rfindERKSsy @ 348
;	std::string::rfind(char, unsigned long long) const
	_ZNKSs5rfindEcy @ 349
;	std::string::_M_rep() const
	_ZNKSs6_M_repEv @ 350
;	std::string::cbegin() const
	_ZNKSs6cbeginEv @ 351
;	std::string::length() const
	_ZNKSs6lengthEv @ 352
;	std::string::rbegin() const
	_ZNKSs6rbeginEv @ 353
;	std::string::substr(unsigned long long, unsigned long long) const
	_ZNKSs6substrEyy @ 354
;	std::string::_M_data() const
	_ZNKSs7_M_dataEv @ 355
;	std::string::_M_iend() const
	_ZNKSs7_M_iendEv @ 356
;	std::string::compare(char const*) const
	_ZNKSs7compareEPKc @ 357
;	std::string::compare(std::string const&) const
	_ZNKSs7compareERKSs @ 358
;	std::string::compare(unsigned long long, unsigned long long, char const*) const
	_ZNKSs7compareEyyPKc @ 359
;	std::string::compare(unsigned long long, unsigned long long, char const*, unsigned long long) const
	_ZNKSs7compareEyyPKcy @ 360
;	std::string::compare(unsigned long long, unsigned long long, std::string const&) const
	_ZNKSs7compareEyyRKSs @ 361
;	std::string::compare(unsigned long long, unsigned long long, std::string const&, unsigned long long, unsigned long long) const
	_ZNKSs7compareEyyRKSsyy @ 362
;	std::string::crbegin() const
	_ZNKSs7crbeginEv @ 363
;	std::string::_M_check(unsigned long long, char const*) const
	_ZNKSs8_M_checkEyPKc @ 364
;	std::string::_M_limit(unsigned long long, unsigned long long) const
	_ZNKSs8_M_limitEyy @ 365
;	std::string::capacity() const
	_ZNKSs8capacityEv @ 366
;	std::string::max_size() const
	_ZNKSs8max_sizeEv @ 367
;	std::string::_M_ibegin() const
	_ZNKSs9_M_ibeginEv @ 368
;	std::string::operator[](unsigned long long) const
	_ZNKSsixEy @ 369
;	std::bad_typeid::what() const
	_ZNKSt10bad_typeid4whatEv @ 370
;	std::error_code::default_error_condition() const
	_ZNKSt10error_code23default_error_conditionEv @ 371
;	std::moneypunct<char, false>::neg_format() const
	_ZNKSt10moneypunctIcLb0EE10neg_formatEv @ 372
;	std::moneypunct<char, false>::pos_format() const
	_ZNKSt10moneypunctIcLb0EE10pos_formatEv @ 373
;	std::moneypunct<char, false>::curr_symbol() const
	_ZNKSt10moneypunctIcLb0EE11curr_symbolEv @ 374
;	std::moneypunct<char, false>::do_grouping() const
	_ZNKSt10moneypunctIcLb0EE11do_groupingEv @ 375
;	std::moneypunct<char, false>::frac_digits() const
	_ZNKSt10moneypunctIcLb0EE11frac_digitsEv @ 376
;	std::moneypunct<char, false>::decimal_point() const
	_ZNKSt10moneypunctIcLb0EE13decimal_pointEv @ 377
;	std::moneypunct<char, false>::do_neg_format() const
	_ZNKSt10moneypunctIcLb0EE13do_neg_formatEv @ 378
;	std::moneypunct<char, false>::do_pos_format() const
	_ZNKSt10moneypunctIcLb0EE13do_pos_formatEv @ 379
;	std::moneypunct<char, false>::negative_sign() const
	_ZNKSt10moneypunctIcLb0EE13negative_signEv @ 380
;	std::moneypunct<char, false>::positive_sign() const
	_ZNKSt10moneypunctIcLb0EE13positive_signEv @ 381
;	std::moneypunct<char, false>::thousands_sep() const
	_ZNKSt10moneypunctIcLb0EE13thousands_sepEv @ 382
;	std::moneypunct<char, false>::do_curr_symbol() const
	_ZNKSt10moneypunctIcLb0EE14do_curr_symbolEv @ 383
;	std::moneypunct<char, false>::do_frac_digits() const
	_ZNKSt10moneypunctIcLb0EE14do_frac_digitsEv @ 384
;	std::moneypunct<char, false>::do_decimal_point() const
	_ZNKSt10moneypunctIcLb0EE16do_decimal_pointEv @ 385
;	std::moneypunct<char, false>::do_negative_sign() const
	_ZNKSt10moneypunctIcLb0EE16do_negative_signEv @ 386
;	std::moneypunct<char, false>::do_positive_sign() const
	_ZNKSt10moneypunctIcLb0EE16do_positive_signEv @ 387
;	std::moneypunct<char, false>::do_thousands_sep() const
	_ZNKSt10moneypunctIcLb0EE16do_thousands_sepEv @ 388
;	std::moneypunct<char, false>::grouping() const
	_ZNKSt10moneypunctIcLb0EE8groupingEv @ 389
;	std::moneypunct<char, true>::neg_format() const
	_ZNKSt10moneypunctIcLb1EE10neg_formatEv @ 390
;	std::moneypunct<char, true>::pos_format() const
	_ZNKSt10moneypunctIcLb1EE10pos_formatEv @ 391
;	std::moneypunct<char, true>::curr_symbol() const
	_ZNKSt10moneypunctIcLb1EE11curr_symbolEv @ 392
;	std::moneypunct<char, true>::do_grouping() const
	_ZNKSt10moneypunctIcLb1EE11do_groupingEv @ 393
;	std::moneypunct<char, true>::frac_digits() const
	_ZNKSt10moneypunctIcLb1EE11frac_digitsEv @ 394
;	std::moneypunct<char, true>::decimal_point() const
	_ZNKSt10moneypunctIcLb1EE13decimal_pointEv @ 395
;	std::moneypunct<char, true>::do_neg_format() const
	_ZNKSt10moneypunctIcLb1EE13do_neg_formatEv @ 396
;	std::moneypunct<char, true>::do_pos_format() const
	_ZNKSt10moneypunctIcLb1EE13do_pos_formatEv @ 397
;	std::moneypunct<char, true>::negative_sign() const
	_ZNKSt10moneypunctIcLb1EE13negative_signEv @ 398
;	std::moneypunct<char, true>::positive_sign() const
	_ZNKSt10moneypunctIcLb1EE13positive_signEv @ 399
;	std::moneypunct<char, true>::thousands_sep() const
	_ZNKSt10moneypunctIcLb1EE13thousands_sepEv @ 400
;	std::moneypunct<char, true>::do_curr_symbol() const
	_ZNKSt10moneypunctIcLb1EE14do_curr_symbolEv @ 401
;	std::moneypunct<char, true>::do_frac_digits() const
	_ZNKSt10moneypunctIcLb1EE14do_frac_digitsEv @ 402
;	std::moneypunct<char, true>::do_decimal_point() const
	_ZNKSt10moneypunctIcLb1EE16do_decimal_pointEv @ 403
;	std::moneypunct<char, true>::do_negative_sign() const
	_ZNKSt10moneypunctIcLb1EE16do_negative_signEv @ 404
;	std::moneypunct<char, true>::do_positive_sign() const
	_ZNKSt10moneypunctIcLb1EE16do_positive_signEv @ 405
;	std::moneypunct<char, true>::do_thousands_sep() const
	_ZNKSt10moneypunctIcLb1EE16do_thousands_sepEv @ 406
;	std::moneypunct<char, true>::grouping() const
	_ZNKSt10moneypunctIcLb1EE8groupingEv @ 407
;	std::moneypunct<wchar_t, false>::neg_format() const
	_ZNKSt10moneypunctIwLb0EE10neg_formatEv @ 408
;	std::moneypunct<wchar_t, false>::pos_format() const
	_ZNKSt10moneypunctIwLb0EE10pos_formatEv @ 409
;	std::moneypunct<wchar_t, false>::curr_symbol() const
	_ZNKSt10moneypunctIwLb0EE11curr_symbolEv @ 410
;	std::moneypunct<wchar_t, false>::do_grouping() const
	_ZNKSt10moneypunctIwLb0EE11do_groupingEv @ 411
;	std::moneypunct<wchar_t, false>::frac_digits() const
	_ZNKSt10moneypunctIwLb0EE11frac_digitsEv @ 412
;	std::moneypunct<wchar_t, false>::decimal_point() const
	_ZNKSt10moneypunctIwLb0EE13decimal_pointEv @ 413
;	std::moneypunct<wchar_t, false>::do_neg_format() const
	_ZNKSt10moneypunctIwLb0EE13do_neg_formatEv @ 414
;	std::moneypunct<wchar_t, false>::do_pos_format() const
	_ZNKSt10moneypunctIwLb0EE13do_pos_formatEv @ 415
;	std::moneypunct<wchar_t, false>::negative_sign() const
	_ZNKSt10moneypunctIwLb0EE13negative_signEv @ 416
;	std::moneypunct<wchar_t, false>::positive_sign() const
	_ZNKSt10moneypunctIwLb0EE13positive_signEv @ 417
;	std::moneypunct<wchar_t, false>::thousands_sep() const
	_ZNKSt10moneypunctIwLb0EE13thousands_sepEv @ 418
;	std::moneypunct<wchar_t, false>::do_curr_symbol() const
	_ZNKSt10moneypunctIwLb0EE14do_curr_symbolEv @ 419
;	std::moneypunct<wchar_t, false>::do_frac_digits() const
	_ZNKSt10moneypunctIwLb0EE14do_frac_digitsEv @ 420
;	std::moneypunct<wchar_t, false>::do_decimal_point() const
	_ZNKSt10moneypunctIwLb0EE16do_decimal_pointEv @ 421
;	std::moneypunct<wchar_t, false>::do_negative_sign() const
	_ZNKSt10moneypunctIwLb0EE16do_negative_signEv @ 422
;	std::moneypunct<wchar_t, false>::do_positive_sign() const
	_ZNKSt10moneypunctIwLb0EE16do_positive_signEv @ 423
;	std::moneypunct<wchar_t, false>::do_thousands_sep() const
	_ZNKSt10moneypunctIwLb0EE16do_thousands_sepEv @ 424
;	std::moneypunct<wchar_t, false>::grouping() const
	_ZNKSt10moneypunctIwLb0EE8groupingEv @ 425
;	std::moneypunct<wchar_t, true>::neg_format() const
	_ZNKSt10moneypunctIwLb1EE10neg_formatEv @ 426
;	std::moneypunct<wchar_t, true>::pos_format() const
	_ZNKSt10moneypunctIwLb1EE10pos_formatEv @ 427
;	std::moneypunct<wchar_t, true>::curr_symbol() const
	_ZNKSt10moneypunctIwLb1EE11curr_symbolEv @ 428
;	std::moneypunct<wchar_t, true>::do_grouping() const
	_ZNKSt10moneypunctIwLb1EE11do_groupingEv @ 429
;	std::moneypunct<wchar_t, true>::frac_digits() const
	_ZNKSt10moneypunctIwLb1EE11frac_digitsEv @ 430
;	std::moneypunct<wchar_t, true>::decimal_point() const
	_ZNKSt10moneypunctIwLb1EE13decimal_pointEv @ 431
;	std::moneypunct<wchar_t, true>::do_neg_format() const
	_ZNKSt10moneypunctIwLb1EE13do_neg_formatEv @ 432
;	std::moneypunct<wchar_t, true>::do_pos_format() const
	_ZNKSt10moneypunctIwLb1EE13do_pos_formatEv @ 433
;	std::moneypunct<wchar_t, true>::negative_sign() const
	_ZNKSt10moneypunctIwLb1EE13negative_signEv @ 434
;	std::moneypunct<wchar_t, true>::positive_sign() const
	_ZNKSt10moneypunctIwLb1EE13positive_signEv @ 435
;	std::moneypunct<wchar_t, true>::thousands_sep() const
	_ZNKSt10moneypunctIwLb1EE13thousands_sepEv @ 436
;	std::moneypunct<wchar_t, true>::do_curr_symbol() const
	_ZNKSt10moneypunctIwLb1EE14do_curr_symbolEv @ 437
;	std::moneypunct<wchar_t, true>::do_frac_digits() const
	_ZNKSt10moneypunctIwLb1EE14do_frac_digitsEv @ 438
;	std::moneypunct<wchar_t, true>::do_decimal_point() const
	_ZNKSt10moneypunctIwLb1EE16do_decimal_pointEv @ 439
;	std::moneypunct<wchar_t, true>::do_negative_sign() const
	_ZNKSt10moneypunctIwLb1EE16do_negative_signEv @ 440
;	std::moneypunct<wchar_t, true>::do_positive_sign() const
	_ZNKSt10moneypunctIwLb1EE16do_positive_signEv @ 441
;	std::moneypunct<wchar_t, true>::do_thousands_sep() const
	_ZNKSt10moneypunctIwLb1EE16do_thousands_sepEv @ 442
;	std::moneypunct<wchar_t, true>::grouping() const
	_ZNKSt10moneypunctIwLb1EE8groupingEv @ 443
;	std::__timepunct<char>::_M_am_pm_format(char const*) const
	_ZNKSt11__timepunctIcE15_M_am_pm_formatEPKc @ 444
;	std::__timepunct<char>::_M_date_formats(char const**) const
	_ZNKSt11__timepunctIcE15_M_date_formatsEPPKc @ 445
;	std::__timepunct<char>::_M_time_formats(char const**) const
	_ZNKSt11__timepunctIcE15_M_time_formatsEPPKc @ 446
;	std::__timepunct<char>::_M_days_abbreviated(char const**) const
	_ZNKSt11__timepunctIcE19_M_days_abbreviatedEPPKc @ 447
;	std::__timepunct<char>::_M_date_time_formats(char const**) const
	_ZNKSt11__timepunctIcE20_M_date_time_formatsEPPKc @ 448
;	std::__timepunct<char>::_M_months_abbreviated(char const**) const
	_ZNKSt11__timepunctIcE21_M_months_abbreviatedEPPKc @ 449
;	std::__timepunct<char>::_M_put(char*, unsigned long long, char const*, tm const*) const
	_ZNKSt11__timepunctIcE6_M_putEPcyPKcPK2tm @ 450
;	std::__timepunct<char>::_M_days(char const**) const
	_ZNKSt11__timepunctIcE7_M_daysEPPKc @ 451
;	std::__timepunct<char>::_M_am_pm(char const**) const
	_ZNKSt11__timepunctIcE8_M_am_pmEPPKc @ 452
;	std::__timepunct<char>::_M_months(char const**) const
	_ZNKSt11__timepunctIcE9_M_monthsEPPKc @ 453
;	std::__timepunct<wchar_t>::_M_am_pm_format(wchar_t const*) const
	_ZNKSt11__timepunctIwE15_M_am_pm_formatEPKw @ 454
;	std::__timepunct<wchar_t>::_M_date_formats(wchar_t const**) const
	_ZNKSt11__timepunctIwE15_M_date_formatsEPPKw @ 455
;	std::__timepunct<wchar_t>::_M_time_formats(wchar_t const**) const
	_ZNKSt11__timepunctIwE15_M_time_formatsEPPKw @ 456
;	std::__timepunct<wchar_t>::_M_days_abbreviated(wchar_t const**) const
	_ZNKSt11__timepunctIwE19_M_days_abbreviatedEPPKw @ 457
;	std::__timepunct<wchar_t>::_M_date_time_formats(wchar_t const**) const
	_ZNKSt11__timepunctIwE20_M_date_time_formatsEPPKw @ 458
;	std::__timepunct<wchar_t>::_M_months_abbreviated(wchar_t const**) const
	_ZNKSt11__timepunctIwE21_M_months_abbreviatedEPPKw @ 459
;	std::__timepunct<wchar_t>::_M_put(wchar_t*, unsigned long long, wchar_t const*, tm const*) const
	_ZNKSt11__timepunctIwE6_M_putEPwyPKwPK2tm @ 460
;	std::__timepunct<wchar_t>::_M_days(wchar_t const**) const
	_ZNKSt11__timepunctIwE7_M_daysEPPKw @ 461
;	std::__timepunct<wchar_t>::_M_am_pm(wchar_t const**) const
	_ZNKSt11__timepunctIwE8_M_am_pmEPPKw @ 462
;	std::__timepunct<wchar_t>::_M_months(wchar_t const**) const
	_ZNKSt11__timepunctIwE9_M_monthsEPPKw @ 463
;	std::__use_cache<std::__numpunct_cache<char> >::operator()(std::locale const&) const
	_ZNKSt11__use_cacheISt16__numpunct_cacheIcEEclERKSt6locale @ 464
;	std::__use_cache<std::__numpunct_cache<wchar_t> >::operator()(std::locale const&) const
	_ZNKSt11__use_cacheISt16__numpunct_cacheIwEEclERKSt6locale @ 465
;	std::__use_cache<std::__moneypunct_cache<char, false> >::operator()(std::locale const&) const
	_ZNKSt11__use_cacheISt18__moneypunct_cacheIcLb0EEEclERKSt6locale @ 466
;	std::__use_cache<std::__moneypunct_cache<char, true> >::operator()(std::locale const&) const
	_ZNKSt11__use_cacheISt18__moneypunct_cacheIcLb1EEEclERKSt6locale @ 467
;	std::__use_cache<std::__moneypunct_cache<wchar_t, false> >::operator()(std::locale const&) const
	_ZNKSt11__use_cacheISt18__moneypunct_cacheIwLb0EEEclERKSt6locale @ 468
;	std::__use_cache<std::__moneypunct_cache<wchar_t, true> >::operator()(std::locale const&) const
	_ZNKSt11__use_cacheISt18__moneypunct_cacheIwLb1EEEclERKSt6locale @ 469
;	std::logic_error::what() const
	_ZNKSt11logic_error4whatEv @ 470
;	std::__basic_file<char>::is_open() const
	_ZNKSt12__basic_fileIcE7is_openEv @ 471
;	std::future_error::what() const
	_ZNKSt12future_error4whatEv @ 472
;	std::bad_exception::what() const
	_ZNKSt13bad_exception4whatEv @ 473
;	std::basic_filebuf<char, std::char_traits<char> >::is_open() const
	_ZNKSt13basic_filebufIcSt11char_traitsIcEE7is_openEv @ 474
;	std::basic_filebuf<wchar_t, std::char_traits<wchar_t> >::is_open() const
	_ZNKSt13basic_filebufIwSt11char_traitsIwEE7is_openEv @ 475
;	std::basic_fstream<char, std::char_traits<char> >::rdbuf() const
	_ZNKSt13basic_fstreamIcSt11char_traitsIcEE5rdbufEv @ 476
;	std::basic_fstream<char, std::char_traits<char> >::is_open() const
	_ZNKSt13basic_fstreamIcSt11char_traitsIcEE7is_openEv @ 477
;	std::basic_fstream<wchar_t, std::char_traits<wchar_t> >::rdbuf() const
	_ZNKSt13basic_fstreamIwSt11char_traitsIwEE5rdbufEv @ 478
;	std::basic_fstream<wchar_t, std::char_traits<wchar_t> >::is_open() const
	_ZNKSt13basic_fstreamIwSt11char_traitsIwEE7is_openEv @ 479
;	std::basic_istream<wchar_t, std::char_traits<wchar_t> >::gcount() const
	_ZNKSt13basic_istreamIwSt11char_traitsIwEE6gcountEv @ 480
;	std::basic_istream<wchar_t, std::char_traits<wchar_t> >::sentry::operator bool() const
	_ZNKSt13basic_istreamIwSt11char_traitsIwEE6sentrycvbEv @ 481
;	std::basic_ostream<wchar_t, std::char_traits<wchar_t> >::sentry::operator bool() const
	_ZNKSt13basic_ostreamIwSt11char_traitsIwEE6sentrycvbEv @ 482
;	std::runtime_error::what() const
	_ZNKSt13runtime_error4whatEv @ 483
;	std::basic_ifstream<char, std::char_traits<char> >::rdbuf() const
	_ZNKSt14basic_ifstreamIcSt11char_traitsIcEE5rdbufEv @ 484
;	std::basic_ifstream<char, std::char_traits<char> >::is_open() const
	_ZNKSt14basic_ifstreamIcSt11char_traitsIcEE7is_openEv @ 485
;	std::basic_ifstream<wchar_t, std::char_traits<wchar_t> >::rdbuf() const
	_ZNKSt14basic_ifstreamIwSt11char_traitsIwEE5rdbufEv @ 486
;	std::basic_ifstream<wchar_t, std::char_traits<wchar_t> >::is_open() const
	_ZNKSt14basic_ifstreamIwSt11char_traitsIwEE7is_openEv @ 487
;	std::basic_ofstream<char, std::char_traits<char> >::rdbuf() const
	_ZNKSt14basic_ofstreamIcSt11char_traitsIcEE5rdbufEv @ 488
;	std::basic_ofstream<char, std::char_traits<char> >::is_open() const
	_ZNKSt14basic_ofstreamIcSt11char_traitsIcEE7is_openEv @ 489
;	std::basic_ofstream<wchar_t, std::char_traits<wchar_t> >::rdbuf() const
	_ZNKSt14basic_ofstreamIwSt11char_traitsIwEE5rdbufEv @ 490
;	std::basic_ofstream<wchar_t, std::char_traits<wchar_t> >::is_open() const
	_ZNKSt14basic_ofstreamIwSt11char_traitsIwEE7is_openEv @ 491
;	std::error_category::equivalent(std::error_code const&, int) const
	_ZNKSt14error_category10equivalentERKSt10error_codei @ 492
;	std::error_category::equivalent(int, std::error_condition const&) const
	_ZNKSt14error_category10equivalentEiRKSt15error_condition @ 493
;	std::error_category::default_error_condition(int) const
	_ZNKSt14error_category23default_error_conditionEi @ 494
;	std::__exception_ptr::exception_ptr::__cxa_exception_type() const
	_ZNKSt15__exception_ptr13exception_ptr20__cxa_exception_typeEv @ 495
;	std::__exception_ptr::exception_ptr::_M_get() const
	_ZNKSt15__exception_ptr13exception_ptr6_M_getEv @ 496
;	std::__exception_ptr::exception_ptr::operator void (std::__exception_ptr::exception_ptr::*)()() const
	_ZNKSt15__exception_ptr13exception_ptrcvMS0_FvvEEv @ 497
;	std::__exception_ptr::exception_ptr::operator!() const
	_ZNKSt15__exception_ptr13exception_ptrntEv @ 498
;	std::basic_streambuf<char, std::char_traits<char> >::gptr() const
	_ZNKSt15basic_streambufIcSt11char_traitsIcEE4gptrEv @ 499
;	std::basic_streambuf<char, std::char_traits<char> >::pptr() const
	_ZNKSt15basic_streambufIcSt11char_traitsIcEE4pptrEv @ 500
;	std::basic_streambuf<char, std::char_traits<char> >::eback() const
	_ZNKSt15basic_streambufIcSt11char_traitsIcEE5ebackEv @ 501
;	std::basic_streambuf<char, std::char_traits<char> >::egptr() const
	_ZNKSt15basic_streambufIcSt11char_traitsIcEE5egptrEv @ 502
;	std::basic_streambuf<char, std::char_traits<char> >::epptr() const
	_ZNKSt15basic_streambufIcSt11char_traitsIcEE5epptrEv @ 503
;	std::basic_streambuf<char, std::char_traits<char> >::pbase() const
	_ZNKSt15basic_streambufIcSt11char_traitsIcEE5pbaseEv @ 504
;	std::basic_streambuf<char, std::char_traits<char> >::getloc() const
	_ZNKSt15basic_streambufIcSt11char_traitsIcEE6getlocEv @ 505
;	std::basic_streambuf<wchar_t, std::char_traits<wchar_t> >::gptr() const
	_ZNKSt15basic_streambufIwSt11char_traitsIwEE4gptrEv @ 506
;	std::basic_streambuf<wchar_t, std::char_traits<wchar_t> >::pptr() const
	_ZNKSt15basic_streambufIwSt11char_traitsIwEE4pptrEv @ 507
;	std::basic_streambuf<wchar_t, std::char_traits<wchar_t> >::eback() const
	_ZNKSt15basic_streambufIwSt11char_traitsIwEE5ebackEv @ 508
;	std::basic_streambuf<wchar_t, std::char_traits<wchar_t> >::egptr() const
	_ZNKSt15basic_streambufIwSt11char_traitsIwEE5egptrEv @ 509
;	std::basic_streambuf<wchar_t, std::char_traits<wchar_t> >::epptr() const
	_ZNKSt15basic_streambufIwSt11char_traitsIwEE5epptrEv @ 510
;	std::basic_streambuf<wchar_t, std::char_traits<wchar_t> >::pbase() const
	_ZNKSt15basic_streambufIwSt11char_traitsIwEE5pbaseEv @ 511
;	std::basic_streambuf<wchar_t, std::char_traits<wchar_t> >::getloc() const
	_ZNKSt15basic_streambufIwSt11char_traitsIwEE6getlocEv @ 512
;	std::bad_function_call::what() const
	_ZNKSt17bad_function_call4whatEv @ 513
;	std::istreambuf_iterator<char, std::char_traits<char> >::equal(std::istreambuf_iterator<char, std::char_traits<char> > const&) const
	_ZNKSt19istreambuf_iteratorIcSt11char_traitsIcEE5equalERKS2_ @ 514
;	std::istreambuf_iterator<char, std::char_traits<char> >::_M_get() const
	_ZNKSt19istreambuf_iteratorIcSt11char_traitsIcEE6_M_getEv @ 515
;	std::istreambuf_iterator<wchar_t, std::char_traits<wchar_t> >::equal(std::istreambuf_iterator<wchar_t, std::char_traits<wchar_t> > const&) const
	_ZNKSt19istreambuf_iteratorIwSt11char_traitsIwEE5equalERKS2_ @ 516
;	std::istreambuf_iterator<wchar_t, std::char_traits<wchar_t> >::_M_get() const
	_ZNKSt19istreambuf_iteratorIwSt11char_traitsIwEE6_M_getEv @ 517
;	std::ctype<char>::do_tolower(char*, char const*) const
	_ZNKSt5ctypeIcE10do_tolowerEPcPKc @ 518
;	std::ctype<char>::do_tolower(char) const
	_ZNKSt5ctypeIcE10do_tolowerEc @ 519
;	std::ctype<char>::do_toupper(char*, char const*) const
	_ZNKSt5ctypeIcE10do_toupperEPcPKc @ 520
;	std::ctype<char>::do_toupper(char) const
	_ZNKSt5ctypeIcE10do_toupperEc @ 521
;	std::ctype<char>::_M_widen_init() const
	_ZNKSt5ctypeIcE13_M_widen_initEv @ 522
;	std::ctype<char>::_M_narrow_init() const
	_ZNKSt5ctypeIcE14_M_narrow_initEv @ 523
;	std::ctype<char>::do_widen(char const*, char const*, char*) const
	_ZNKSt5ctypeIcE8do_widenEPKcS2_Pc @ 524
;	std::ctype<char>::do_widen(char) const
	_ZNKSt5ctypeIcE8do_widenEc @ 525
;	std::ctype<char>::do_narrow(char const*, char const*, char, char*) const
	_ZNKSt5ctypeIcE9do_narrowEPKcS2_cPc @ 526
;	std::ctype<char>::do_narrow(char, char) const
	_ZNKSt5ctypeIcE9do_narrowEcc @ 527
;	std::ctype<wchar_t>::do_scan_is(unsigned short, wchar_t const*, wchar_t const*) const
	_ZNKSt5ctypeIwE10do_scan_isEtPKwS2_ @ 528
;	std::ctype<wchar_t>::do_tolower(wchar_t*, wchar_t const*) const
	_ZNKSt5ctypeIwE10do_tolowerEPwPKw @ 529
;	std::ctype<wchar_t>::do_tolower(wchar_t) const
	_ZNKSt5ctypeIwE10do_tolowerEw @ 530
;	std::ctype<wchar_t>::do_toupper(wchar_t*, wchar_t const*) const
	_ZNKSt5ctypeIwE10do_toupperEPwPKw @ 531
;	std::ctype<wchar_t>::do_toupper(wchar_t) const
	_ZNKSt5ctypeIwE10do_toupperEw @ 532
;	std::ctype<wchar_t>::do_scan_not(unsigned short, wchar_t const*, wchar_t const*) const
	_ZNKSt5ctypeIwE11do_scan_notEtPKwS2_ @ 533
;	std::ctype<wchar_t>::_M_convert_to_wmask(unsigned short) const
	_ZNKSt5ctypeIwE19_M_convert_to_wmaskEt @ 534
;	std::ctype<wchar_t>::do_is(wchar_t const*, wchar_t const*, unsigned short*) const
	_ZNKSt5ctypeIwE5do_isEPKwS2_Pt @ 535
;	std::ctype<wchar_t>::do_is(unsigned short, wchar_t) const
	_ZNKSt5ctypeIwE5do_isEtw @ 536
;	std::ctype<wchar_t>::do_widen(char const*, char const*, wchar_t*) const
	_ZNKSt5ctypeIwE8do_widenEPKcS2_Pw @ 537
;	std::ctype<wchar_t>::do_widen(char) const
	_ZNKSt5ctypeIwE8do_widenEc @ 538
;	std::ctype<wchar_t>::do_narrow(wchar_t const*, wchar_t const*, char, char*) const
	_ZNKSt5ctypeIwE9do_narrowEPKwS2_cPc @ 539
;	std::ctype<wchar_t>::do_narrow(wchar_t, char) const
	_ZNKSt5ctypeIwE9do_narrowEwc @ 540
;	std::locale::id::_M_id() const
	_ZNKSt6locale2id5_M_idEv @ 541
;	std::locale::name() const
	_ZNKSt6locale4nameEv @ 542
;	std::locale::operator==(std::locale const&) const
	_ZNKSt6localeeqERKS_ @ 543
;	std::codecvt<char, char, int>::do_unshift(int&, char*, char*, char*&) const
	_ZNKSt7codecvtIcciE10do_unshiftERiPcS2_RS2_ @ 544
;	std::codecvt<char, char, int>::do_encoding() const
	_ZNKSt7codecvtIcciE11do_encodingEv @ 545
;	std::codecvt<char, char, int>::do_max_length() const
	_ZNKSt7codecvtIcciE13do_max_lengthEv @ 546
;	std::codecvt<char, char, int>::do_always_noconv() const
	_ZNKSt7codecvtIcciE16do_always_noconvEv @ 547
;	std::codecvt<char, char, int>::do_in(int&, char const*, char const*, char const*&, char*, char*, char*&) const
	_ZNKSt7codecvtIcciE5do_inERiPKcS3_RS3_PcS5_RS5_ @ 548
;	std::codecvt<char, char, int>::do_out(int&, char const*, char const*, char const*&, char*, char*, char*&) const
	_ZNKSt7codecvtIcciE6do_outERiPKcS3_RS3_PcS5_RS5_ @ 549
;	std::codecvt<char, char, int>::do_length(int&, char const*, char const*, unsigned long long) const
	_ZNKSt7codecvtIcciE9do_lengthERiPKcS3_y @ 550
;	std::codecvt<wchar_t, char, int>::do_unshift(int&, char*, char*, char*&) const
	_ZNKSt7codecvtIwciE10do_unshiftERiPcS2_RS2_ @ 551
;	std::codecvt<wchar_t, char, int>::do_encoding() const
	_ZNKSt7codecvtIwciE11do_encodingEv @ 552
;	std::codecvt<wchar_t, char, int>::do_max_length() const
	_ZNKSt7codecvtIwciE13do_max_lengthEv @ 553
;	std::codecvt<wchar_t, char, int>::do_always_noconv() const
	_ZNKSt7codecvtIwciE16do_always_noconvEv @ 554
;	std::codecvt<wchar_t, char, int>::do_in(int&, char const*, char const*, char const*&, wchar_t*, wchar_t*, wchar_t*&) const
	_ZNKSt7codecvtIwciE5do_inERiPKcS3_RS3_PwS5_RS5_ @ 555
;	std::codecvt<wchar_t, char, int>::do_out(int&, wchar_t const*, wchar_t const*, wchar_t const*&, char*, char*, char*&) const
	_ZNKSt7codecvtIwciE6do_outERiPKwS3_RS3_PcS5_RS5_ @ 556
;	std::codecvt<wchar_t, char, int>::do_length(int&, char const*, char const*, unsigned long long) const
	_ZNKSt7codecvtIwciE9do_lengthERiPKcS3_y @ 557
;	std::collate<char>::_M_compare(char const*, char const*) const
	_ZNKSt7collateIcE10_M_compareEPKcS2_ @ 558
;	std::collate<char>::do_compare(char const*, char const*, char const*, char const*) const
	_ZNKSt7collateIcE10do_compareEPKcS2_S2_S2_ @ 559
;	std::collate<char>::_M_transform(char*, char const*, unsigned long long) const
	_ZNKSt7collateIcE12_M_transformEPcPKcy @ 560
;	std::collate<char>::do_transform(char const*, char const*) const
	_ZNKSt7collateIcE12do_transformEPKcS2_ @ 561
;	std::collate<char>::hash(char const*, char const*) const
	_ZNKSt7collateIcE4hashEPKcS2_ @ 562
;	std::collate<char>::compare(char const*, char const*, char const*, char const*) const
	_ZNKSt7collateIcE7compareEPKcS2_S2_S2_ @ 563
;	std::collate<char>::do_hash(char const*, char const*) const
	_ZNKSt7collateIcE7do_hashEPKcS2_ @ 564
;	std::collate<char>::transform(char const*, char const*) const
	_ZNKSt7collateIcE9transformEPKcS2_ @ 565
;	std::collate<wchar_t>::_M_compare(wchar_t const*, wchar_t const*) const
	_ZNKSt7collateIwE10_M_compareEPKwS2_ @ 566
;	std::collate<wchar_t>::do_compare(wchar_t const*, wchar_t const*, wchar_t const*, wchar_t const*) const
	_ZNKSt7collateIwE10do_compareEPKwS2_S2_S2_ @ 567
;	std::collate<wchar_t>::_M_transform(wchar_t*, wchar_t const*, unsigned long long) const
	_ZNKSt7collateIwE12_M_transformEPwPKwy @ 568
;	std::collate<wchar_t>::do_transform(wchar_t const*, wchar_t const*) const
	_ZNKSt7collateIwE12do_transformEPKwS2_ @ 569
;	std::collate<wchar_t>::hash(wchar_t const*, wchar_t const*) const
	_ZNKSt7collateIwE4hashEPKwS2_ @ 570
;	std::collate<wchar_t>::compare(wchar_t const*, wchar_t const*, wchar_t const*, wchar_t const*) const
	_ZNKSt7collateIwE7compareEPKwS2_S2_S2_ @ 571
;	std::collate<wchar_t>::do_hash(wchar_t const*, wchar_t const*) const
	_ZNKSt7collateIwE7do_hashEPKwS2_ @ 572
;	std::collate<wchar_t>::transform(wchar_t const*, wchar_t const*) const
	_ZNKSt7collateIwE9transformEPKwS2_ @ 573
;	std::istreambuf_iterator<char, std::char_traits<char> > std::num_get<char, std::istreambuf_iterator<char, std::char_traits<char> > >::_M_extract_int<unsigned int>(std::istreambuf_iterator<char, std::char_traits<char> >, std::istreambuf_iterator<char, std::char_traits<char> >, std::ios_base&, std::_Ios_Iostate&, unsigned int&) const
	_ZNKSt7num_getIcSt19istreambuf_iteratorIcSt11char_traitsIcEEE14_M_extract_intIjEES3_S3_S3_RSt8ios_baseRSt12_Ios_IostateRT_ @ 574
;	std::istreambuf_iterator<char, std::char_traits<char> > std::num_get<char, std::istreambuf_iterator<char, std::char_traits<char> > >::_M_extract_int<long>(std::istreambuf_iterator<char, std::char_traits<char> >, std::istreambuf_iterator<char, std::char_traits<char> >, std::ios_base&, std::_Ios_Iostate&, long&) const
	_ZNKSt7num_getIcSt19istreambuf_iteratorIcSt11char_traitsIcEEE14_M_extract_intIlEES3_S3_S3_RSt8ios_baseRSt12_Ios_IostateRT_ @ 575
;	std::istreambuf_iterator<char, std::char_traits<char> > std::num_get<char, std::istreambuf_iterator<char, std::char_traits<char> > >::_M_extract_int<unsigned long>(std::istreambuf_iterator<char, std::char_traits<char> >, std::istreambuf_iterator<char, std::char_traits<char> >, std::ios_base&, std::_Ios_Iostate&, unsigned long&) const
	_ZNKSt7num_getIcSt19istreambuf_iteratorIcSt11char_traitsIcEEE14_M_extract_intImEES3_S3_S3_RSt8ios_baseRSt12_Ios_IostateRT_ @ 576
;	std::istreambuf_iterator<char, std::char_traits<char> > std::num_get<char, std::istreambuf_iterator<char, std::char_traits<char> > >::_M_extract_int<unsigned short>(std::istreambuf_iterator<char, std::char_traits<char> >, std::istreambuf_iterator<char, std::char_traits<char> >, std::ios_base&, std::_Ios_Iostate&, unsigned short&) const
	_ZNKSt7num_getIcSt19istreambuf_iteratorIcSt11char_traitsIcEEE14_M_extract_intItEES3_S3_S3_RSt8ios_baseRSt12_Ios_IostateRT_ @ 577
;	std::istreambuf_iterator<char, std::char_traits<char> > std::num_get<char, std::istreambuf_iterator<char, std::char_traits<char> > >::_M_extract_int<long long>(std::istreambuf_iterator<char, std::char_traits<char> >, std::istreambuf_iterator<char, std::char_traits<char> >, std::ios_base&, std::_Ios_Iostate&, long long&) const
	_ZNKSt7num_getIcSt19istreambuf_iteratorIcSt11char_traitsIcEEE14_M_extract_intIxEES3_S3_S3_RSt8ios_baseRSt12_Ios_IostateRT_ @ 578
;	std::istreambuf_iterator<char, std::char_traits<char> > std::num_get<char, std::istreambuf_iterator<char, std::char_traits<char> > >::_M_extract_int<unsigned long long>(std::istreambuf_iterator<char, std::char_traits<char> >, std::istreambuf_iterator<char, std::char_traits<char> >, std::ios_base&, std::_Ios_Iostate&, unsigned long long&) const
	_ZNKSt7num_getIcSt19istreambuf_iteratorIcSt11char_traitsIcEEE14_M_extract_intIyEES3_S3_S3_RSt8ios_baseRSt12_Ios_IostateRT_ @ 579
;	std::num_get<char, std::istreambuf_iterator<char, std::char_traits<char> > >::_M_extract_float(std::istreambuf_iterator<char, std::char_traits<char> >, std::istreambuf_iterator<char, std::char_traits<char> >, std::ios_base&, std::_Ios_Iostate&, std::string&) const
	_ZNKSt7num_getIcSt19istreambuf_iteratorIcSt11char_traitsIcEEE16_M_extract_floatES3_S3_RSt8ios_baseRSt12_Ios_IostateRSs @ 580
;	std::num_get<char, std::istreambuf_iterator<char, std::char_traits<char> > >::get(std::istreambuf_iterator<char, std::char_traits<char> >, std::istreambuf_iterator<char, std::char_traits<char> >, std::ios_base&, std::_Ios_Iostate&, void*&) const
	_ZNKSt7num_getIcSt19istreambuf_iteratorIcSt11char_traitsIcEEE3getES3_S3_RSt8ios_baseRSt12_Ios_IostateRPv @ 581
;	std::num_get<char, std::istreambuf_iterator<char, std::char_traits<char> > >::get(std::istreambuf_iterator<char, std::char_traits<char> >, std::istreambuf_iterator<char, std::char_traits<char> >, std::ios_base&, std::_Ios_Iostate&, bool&) const
	_ZNKSt7num_getIcSt19istreambuf_iteratorIcSt11char_traitsIcEEE3getES3_S3_RSt8ios_baseRSt12_Ios_IostateRb @ 582
;	std::num_get<char, std::istreambuf_iterator<char, std::char_traits<char> > >::get(std::istreambuf_iterator<char, std::char_traits<char> >, std::istreambuf_iterator<char, std::char_traits<char> >, std::ios_base&, std::_Ios_Iostate&, double&) const
	_ZNKSt7num_getIcSt19istreambuf_iteratorIcSt11char_traitsIcEEE3getES3_S3_RSt8ios_baseRSt12_Ios_IostateRd @ 583
;	std::num_get<char, std::istreambuf_iterator<char, std::char_traits<char> > >::get(std::istreambuf_iterator<char, std::char_traits<char> >, std::istreambuf_iterator<char, std::char_traits<char> >, std::ios_base&, std::_Ios_Iostate&, long double&) const
	_ZNKSt7num_getIcSt19istreambuf_iteratorIcSt11char_traitsIcEEE3getES3_S3_RSt8ios_baseRSt12_Ios_IostateRe @ 584
;	std::num_get<char, std::istreambuf_iterator<char, std::char_traits<char> > >::get(std::istreambuf_iterator<char, std::char_traits<char> >, std::istreambuf_iterator<char, std::char_traits<char> >, std::ios_base&, std::_Ios_Iostate&, float&) const
	_ZNKSt7num_getIcSt19istreambuf_iteratorIcSt11char_traitsIcEEE3getES3_S3_RSt8ios_baseRSt12_Ios_IostateRf @ 585
;	std::num_get<char, std::istreambuf_iterator<char, std::char_traits<char> > >::get(std::istreambuf_iterator<char, std::char_traits<char> >, std::istreambuf_iterator<char, std::char_traits<char> >, std::ios_base&, std::_Ios_Iostate&, unsigned int&) const
	_ZNKSt7num_getIcSt19istreambuf_iteratorIcSt11char_traitsIcEEE3getES3_S3_RSt8ios_baseRSt12_Ios_IostateRj @ 586
;	std::num_get<char, std::istreambuf_iterator<char, std::char_traits<char> > >::get(std::istreambuf_iterator<char, std::char_traits<char> >, std::istreambuf_iterator<char, std::char_traits<char> >, std::ios_base&, std::_Ios_Iostate&, long&) const
	_ZNKSt7num_getIcSt19istreambuf_iteratorIcSt11char_traitsIcEEE3getES3_S3_RSt8ios_baseRSt12_Ios_IostateRl @ 587
;	std::num_get<char, std::istreambuf_iterator<char, std::char_traits<char> > >::get(std::istreambuf_iterator<char, std::char_traits<char> >, std::istreambuf_iterator<char, std::char_traits<char> >, std::ios_base&, std::_Ios_Iostate&, unsigned long&) const
	_ZNKSt7num_getIcSt19istreambuf_iteratorIcSt11char_traitsIcEEE3getES3_S3_RSt8ios_baseRSt12_Ios_IostateRm @ 588
;	std::num_get<char, std::istreambuf_iterator<char, std::char_traits<char> > >::get(std::istreambuf_iterator<char, std::char_traits<char> >, std::istreambuf_iterator<char, std::char_traits<char> >, std::ios_base&, std::_Ios_Iostate&, unsigned short&) const
	_ZNKSt7num_getIcSt19istreambuf_iteratorIcSt11char_traitsIcEEE3getES3_S3_RSt8ios_baseRSt12_Ios_IostateRt @ 589
;	std::num_get<char, std::istreambuf_iterator<char, std::char_traits<char> > >::get(std::istreambuf_iterator<char, std::char_traits<char> >, std::istreambuf_iterator<char, std::char_traits<char> >, std::ios_base&, std::_Ios_Iostate&, long long&) const
	_ZNKSt7num_getIcSt19istreambuf_iteratorIcSt11char_traitsIcEEE3getES3_S3_RSt8ios_baseRSt12_Ios_IostateRx @ 590
;	std::num_get<char, std::istreambuf_iterator<char, std::char_traits<char> > >::get(std::istreambuf_iterator<char, std::char_traits<char> >, std::istreambuf_iterator<char, std::char_traits<char> >, std::ios_base&, std::_Ios_Iostate&, unsigned long long&) const
	_ZNKSt7num_getIcSt19istreambuf_iteratorIcSt11char_traitsIcEEE3getES3_S3_RSt8ios_baseRSt12_Ios_IostateRy @ 591
;	std::num_get<char, std::istreambuf_iterator<char, std::char_traits<char> > >::do_get(std::istreambuf_iterator<char, std::char_traits<char> >, std::istreambuf_iterator<char, std::char_traits<char> >, std::ios_base&, std::_Ios_Iostate&, void*&) const
	_ZNKSt7num_getIcSt19istreambuf_iteratorIcSt11char_traitsIcEEE6do_getES3_S3_RSt8ios_baseRSt12_Ios_IostateRPv @ 592
;	std::num_get<char, std::istreambuf_iterator<char, std::char_traits<char> > >::do_get(std::istreambuf_iterator<char, std::char_traits<char> >, std::istreambuf_iterator<char, std::char_traits<char> >, std::ios_base&, std::_Ios_Iostate&, bool&) const
	_ZNKSt7num_getIcSt19istreambuf_iteratorIcSt11char_traitsIcEEE6do_getES3_S3_RSt8ios_baseRSt12_Ios_IostateRb @ 593
;	std::num_get<char, std::istreambuf_iterator<char, std::char_traits<char> > >::do_get(std::istreambuf_iterator<char, std::char_traits<char> >, std::istreambuf_iterator<char, std::char_traits<char> >, std::ios_base&, std::_Ios_Iostate&, double&) const
	_ZNKSt7num_getIcSt19istreambuf_iteratorIcSt11char_traitsIcEEE6do_getES3_S3_RSt8ios_baseRSt12_Ios_IostateRd @ 594
;	std::num_get<char, std::istreambuf_iterator<char, std::char_traits<char> > >::do_get(std::istreambuf_iterator<char, std::char_traits<char> >, std::istreambuf_iterator<char, std::char_traits<char> >, std::ios_base&, std::_Ios_Iostate&, long double&) const
	_ZNKSt7num_getIcSt19istreambuf_iteratorIcSt11char_traitsIcEEE6do_getES3_S3_RSt8ios_baseRSt12_Ios_IostateRe @ 595
;	std::num_get<char, std::istreambuf_iterator<char, std::char_traits<char> > >::do_get(std::istreambuf_iterator<char, std::char_traits<char> >, std::istreambuf_iterator<char, std::char_traits<char> >, std::ios_base&, std::_Ios_Iostate&, float&) const
	_ZNKSt7num_getIcSt19istreambuf_iteratorIcSt11char_traitsIcEEE6do_getES3_S3_RSt8ios_baseRSt12_Ios_IostateRf @ 596
;	std::num_get<char, std::istreambuf_iterator<char, std::char_traits<char> > >::do_get(std::istreambuf_iterator<char, std::char_traits<char> >, std::istreambuf_iterator<char, std::char_traits<char> >, std::ios_base&, std::_Ios_Iostate&, unsigned int&) const
	_ZNKSt7num_getIcSt19istreambuf_iteratorIcSt11char_traitsIcEEE6do_getES3_S3_RSt8ios_baseRSt12_Ios_IostateRj @ 597
;	std::num_get<char, std::istreambuf_iterator<char, std::char_traits<char> > >::do_get(std::istreambuf_iterator<char, std::char_traits<char> >, std::istreambuf_iterator<char, std::char_traits<char> >, std::ios_base&, std::_Ios_Iostate&, long&) const
	_ZNKSt7num_getIcSt19istreambuf_iteratorIcSt11char_traitsIcEEE6do_getES3_S3_RSt8ios_baseRSt12_Ios_IostateRl @ 598
;	std::num_get<char, std::istreambuf_iterator<char, std::char_traits<char> > >::do_get(std::istreambuf_iterator<char, std::char_traits<char> >, std::istreambuf_iterator<char, std::char_traits<char> >, std::ios_base&, std::_Ios_Iostate&, unsigned long&) const
	_ZNKSt7num_getIcSt19istreambuf_iteratorIcSt11char_traitsIcEEE6do_getES3_S3_RSt8ios_baseRSt12_Ios_IostateRm @ 599
;	std::num_get<char, std::istreambuf_iterator<char, std::char_traits<char> > >::do_get(std::istreambuf_iterator<char, std::char_traits<char> >, std::istreambuf_iterator<char, std::char_traits<char> >, std::ios_base&, std::_Ios_Iostate&, unsigned short&) const
	_ZNKSt7num_getIcSt19istreambuf_iteratorIcSt11char_traitsIcEEE6do_getES3_S3_RSt8ios_baseRSt12_Ios_IostateRt @ 600
;	std::num_get<char, std::istreambuf_iterator<char, std::char_traits<char> > >::do_get(std::istreambuf_iterator<char, std::char_traits<char> >, std::istreambuf_iterator<char, std::char_traits<char> >, std::ios_base&, std::_Ios_Iostate&, long long&) const
	_ZNKSt7num_getIcSt19istreambuf_iteratorIcSt11char_traitsIcEEE6do_getES3_S3_RSt8ios_baseRSt12_Ios_IostateRx @ 601
;	std::num_get<char, std::istreambuf_iterator<char, std::char_traits<char> > >::do_get(std::istreambuf_iterator<char, std::char_traits<char> >, std::istreambuf_iterator<char, std::char_traits<char> >, std::ios_base&, std::_Ios_Iostate&, unsigned long long&) const
	_ZNKSt7num_getIcSt19istreambuf_iteratorIcSt11char_traitsIcEEE6do_getES3_S3_RSt8ios_baseRSt12_Ios_IostateRy @ 602
;	std::istreambuf_iterator<wchar_t, std::char_traits<wchar_t> > std::num_get<wchar_t, std::istreambuf_iterator<wchar_t, std::char_traits<wchar_t> > >::_M_extract_int<unsigned int>(std::istreambuf_iterator<wchar_t, std::char_traits<wchar_t> >, std::istreambuf_iterator<wchar_t, std::char_traits<wchar_t> >, std::ios_base&, std::_Ios_Iostate&, unsigned int&) const
	_ZNKSt7num_getIwSt19istreambuf_iteratorIwSt11char_traitsIwEEE14_M_extract_intIjEES3_S3_S3_RSt8ios_baseRSt12_Ios_IostateRT_ @ 603
;	std::istreambuf_iterator<wchar_t, std::char_traits<wchar_t> > std::num_get<wchar_t, std::istreambuf_iterator<wchar_t, std::char_traits<wchar_t> > >::_M_extract_int<long>(std::istreambuf_iterator<wchar_t, std::char_traits<wchar_t> >, std::istreambuf_iterator<wchar_t, std::char_traits<wchar_t> >, std::ios_base&, std::_Ios_Iostate&, long&) const
	_ZNKSt7num_getIwSt19istreambuf_iteratorIwSt11char_traitsIwEEE14_M_extract_intIlEES3_S3_S3_RSt8ios_baseRSt12_Ios_IostateRT_ @ 604
;	std::istreambuf_iterator<wchar_t, std::char_traits<wchar_t> > std::num_get<wchar_t, std::istreambuf_iterator<wchar_t, std::char_traits<wchar_t> > >::_M_extract_int<unsigned long>(std::istreambuf_iterator<wchar_t, std::char_traits<wchar_t> >, std::istreambuf_iterator<wchar_t, std::char_traits<wchar_t> >, std::ios_base&, std::_Ios_Iostate&, unsigned long&) const
	_ZNKSt7num_getIwSt19istreambuf_iteratorIwSt11char_traitsIwEEE14_M_extract_intImEES3_S3_S3_RSt8ios_baseRSt12_Ios_IostateRT_ @ 605
;	std::istreambuf_iterator<wchar_t, std::char_traits<wchar_t> > std::num_get<wchar_t, std::istreambuf_iterator<wchar_t, std::char_traits<wchar_t> > >::_M_extract_int<unsigned short>(std::istreambuf_iterator<wchar_t, std::char_traits<wchar_t> >, std::istreambuf_iterator<wchar_t, std::char_traits<wchar_t> >, std::ios_base&, std::_Ios_Iostate&, unsigned short&) const
	_ZNKSt7num_getIwSt19istreambuf_iteratorIwSt11char_traitsIwEEE14_M_extract_intItEES3_S3_S3_RSt8ios_baseRSt12_Ios_IostateRT_ @ 606
;	std::istreambuf_iterator<wchar_t, std::char_traits<wchar_t> > std::num_get<wchar_t, std::istreambuf_iterator<wchar_t, std::char_traits<wchar_t> > >::_M_extract_int<long long>(std::istreambuf_iterator<wchar_t, std::char_traits<wchar_t> >, std::istreambuf_iterator<wchar_t, std::char_traits<wchar_t> >, std::ios_base&, std::_Ios_Iostate&, long long&) const
	_ZNKSt7num_getIwSt19istreambuf_iteratorIwSt11char_traitsIwEEE14_M_extract_intIxEES3_S3_S3_RSt8ios_baseRSt12_Ios_IostateRT_ @ 607
;	std::istreambuf_iterator<wchar_t, std::char_traits<wchar_t> > std::num_get<wchar_t, std::istreambuf_iterator<wchar_t, std::char_traits<wchar_t> > >::_M_extract_int<unsigned long long>(std::istreambuf_iterator<wchar_t, std::char_traits<wchar_t> >, std::istreambuf_iterator<wchar_t, std::char_traits<wchar_t> >, std::ios_base&, std::_Ios_Iostate&, unsigned long long&) const
	_ZNKSt7num_getIwSt19istreambuf_iteratorIwSt11char_traitsIwEEE14_M_extract_intIyEES3_S3_S3_RSt8ios_baseRSt12_Ios_IostateRT_ @ 608
;	std::num_get<wchar_t, std::istreambuf_iterator<wchar_t, std::char_traits<wchar_t> > >::_M_extract_float(std::istreambuf_iterator<wchar_t, std::char_traits<wchar_t> >, std::istreambuf_iterator<wchar_t, std::char_traits<wchar_t> >, std::ios_base&, std::_Ios_Iostate&, std::string&) const
	_ZNKSt7num_getIwSt19istreambuf_iteratorIwSt11char_traitsIwEEE16_M_extract_floatES3_S3_RSt8ios_baseRSt12_Ios_IostateRSs @ 609
;	std::num_get<wchar_t, std::istreambuf_iterator<wchar_t, std::char_traits<wchar_t> > >::get(std::istreambuf_iterator<wchar_t, std::char_traits<wchar_t> >, std::istreambuf_iterator<wchar_t, std::char_traits<wchar_t> >, std::ios_base&, std::_Ios_Iostate&, void*&) const
	_ZNKSt7num_getIwSt19istreambuf_iteratorIwSt11char_traitsIwEEE3getES3_S3_RSt8ios_baseRSt12_Ios_IostateRPv @ 610
;	std::num_get<wchar_t, std::istreambuf_iterator<wchar_t, std::char_traits<wchar_t> > >::get(std::istreambuf_iterator<wchar_t, std::char_traits<wchar_t> >, std::istreambuf_iterator<wchar_t, std::char_traits<wchar_t> >, std::ios_base&, std::_Ios_Iostate&, bool&) const
	_ZNKSt7num_getIwSt19istreambuf_iteratorIwSt11char_traitsIwEEE3getES3_S3_RSt8ios_baseRSt12_Ios_IostateRb @ 611
;	std::num_get<wchar_t, std::istreambuf_iterator<wchar_t, std::char_traits<wchar_t> > >::get(std::istreambuf_iterator<wchar_t, std::char_traits<wchar_t> >, std::istreambuf_iterator<wchar_t, std::char_traits<wchar_t> >, std::ios_base&, std::_Ios_Iostate&, double&) const
	_ZNKSt7num_getIwSt19istreambuf_iteratorIwSt11char_traitsIwEEE3getES3_S3_RSt8ios_baseRSt12_Ios_IostateRd @ 612
;	std::num_get<wchar_t, std::istreambuf_iterator<wchar_t, std::char_traits<wchar_t> > >::get(std::istreambuf_iterator<wchar_t, std::char_traits<wchar_t> >, std::istreambuf_iterator<wchar_t, std::char_traits<wchar_t> >, std::ios_base&, std::_Ios_Iostate&, long double&) const
	_ZNKSt7num_getIwSt19istreambuf_iteratorIwSt11char_traitsIwEEE3getES3_S3_RSt8ios_baseRSt12_Ios_IostateRe @ 613
;	std::num_get<wchar_t, std::istreambuf_iterator<wchar_t, std::char_traits<wchar_t> > >::get(std::istreambuf_iterator<wchar_t, std::char_traits<wchar_t> >, std::istreambuf_iterator<wchar_t, std::char_traits<wchar_t> >, std::ios_base&, std::_Ios_Iostate&, float&) const
	_ZNKSt7num_getIwSt19istreambuf_iteratorIwSt11char_traitsIwEEE3getES3_S3_RSt8ios_baseRSt12_Ios_IostateRf @ 614
;	std::num_get<wchar_t, std::istreambuf_iterator<wchar_t, std::char_traits<wchar_t> > >::get(std::istreambuf_iterator<wchar_t, std::char_traits<wchar_t> >, std::istreambuf_iterator<wchar_t, std::char_traits<wchar_t> >, std::ios_base&, std::_Ios_Iostate&, unsigned int&) const
	_ZNKSt7num_getIwSt19istreambuf_iteratorIwSt11char_traitsIwEEE3getES3_S3_RSt8ios_baseRSt12_Ios_IostateRj @ 615
;	std::num_get<wchar_t, std::istreambuf_iterator<wchar_t, std::char_traits<wchar_t> > >::get(std::istreambuf_iterator<wchar_t, std::char_traits<wchar_t> >, std::istreambuf_iterator<wchar_t, std::char_traits<wchar_t> >, std::ios_base&, std::_Ios_Iostate&, long&) const
	_ZNKSt7num_getIwSt19istreambuf_iteratorIwSt11char_traitsIwEEE3getES3_S3_RSt8ios_baseRSt12_Ios_IostateRl @ 616
;	std::num_get<wchar_t, std::istreambuf_iterator<wchar_t, std::char_traits<wchar_t> > >::get(std::istreambuf_iterator<wchar_t, std::char_traits<wchar_t> >, std::istreambuf_iterator<wchar_t, std::char_traits<wchar_t> >, std::ios_base&, std::_Ios_Iostate&, unsigned long&) const
	_ZNKSt7num_getIwSt19istreambuf_iteratorIwSt11char_traitsIwEEE3getES3_S3_RSt8ios_baseRSt12_Ios_IostateRm @ 617
;	std::num_get<wchar_t, std::istreambuf_iterator<wchar_t, std::char_traits<wchar_t> > >::get(std::istreambuf_iterator<wchar_t, std::char_traits<wchar_t> >, std::istreambuf_iterator<wchar_t, std::char_traits<wchar_t> >, std::ios_base&, std::_Ios_Iostate&, unsigned short&) const
	_ZNKSt7num_getIwSt19istreambuf_iteratorIwSt11char_traitsIwEEE3getES3_S3_RSt8ios_baseRSt12_Ios_IostateRt @ 618
;	std::num_get<wchar_t, std::istreambuf_iterator<wchar_t, std::char_traits<wchar_t> > >::get(std::istreambuf_iterator<wchar_t, std::char_traits<wchar_t> >, std::istreambuf_iterator<wchar_t, std::char_traits<wchar_t> >, std::ios_base&, std::_Ios_Iostate&, long long&) const
	_ZNKSt7num_getIwSt19istreambuf_iteratorIwSt11char_traitsIwEEE3getES3_S3_RSt8ios_baseRSt12_Ios_IostateRx @ 619
;	std::num_get<wchar_t, std::istreambuf_iterator<wchar_t, std::char_traits<wchar_t> > >::get(std::istreambuf_iterator<wchar_t, std::char_traits<wchar_t> >, std::istreambuf_iterator<wchar_t, std::char_traits<wchar_t> >, std::ios_base&, std::_Ios_Iostate&, unsigned long long&) const
	_ZNKSt7num_getIwSt19istreambuf_iteratorIwSt11char_traitsIwEEE3getES3_S3_RSt8ios_baseRSt12_Ios_IostateRy @ 620
;	std::num_get<wchar_t, std::istreambuf_iterator<wchar_t, std::char_traits<wchar_t> > >::do_get(std::istreambuf_iterator<wchar_t, std::char_traits<wchar_t> >, std::istreambuf_iterator<wchar_t, std::char_traits<wchar_t> >, std::ios_base&, std::_Ios_Iostate&, void*&) const
	_ZNKSt7num_getIwSt19istreambuf_iteratorIwSt11char_traitsIwEEE6do_getES3_S3_RSt8ios_baseRSt12_Ios_IostateRPv @ 621
;	std::num_get<wchar_t, std::istreambuf_iterator<wchar_t, std::char_traits<wchar_t> > >::do_get(std::istreambuf_iterator<wchar_t, std::char_traits<wchar_t> >, std::istreambuf_iterator<wchar_t, std::char_traits<wchar_t> >, std::ios_base&, std::_Ios_Iostate&, bool&) const
	_ZNKSt7num_getIwSt19istreambuf_iteratorIwSt11char_traitsIwEEE6do_getES3_S3_RSt8ios_baseRSt12_Ios_IostateRb @ 622
;	std::num_get<wchar_t, std::istreambuf_iterator<wchar_t, std::char_traits<wchar_t> > >::do_get(std::istreambuf_iterator<wchar_t, std::char_traits<wchar_t> >, std::istreambuf_iterator<wchar_t, std::char_traits<wchar_t> >, std::ios_base&, std::_Ios_Iostate&, double&) const
	_ZNKSt7num_getIwSt19istreambuf_iteratorIwSt11char_traitsIwEEE6do_getES3_S3_RSt8ios_baseRSt12_Ios_IostateRd @ 623
;	std::num_get<wchar_t, std::istreambuf_iterator<wchar_t, std::char_traits<wchar_t> > >::do_get(std::istreambuf_iterator<wchar_t, std::char_traits<wchar_t> >, std::istreambuf_iterator<wchar_t, std::char_traits<wchar_t> >, std::ios_base&, std::_Ios_Iostate&, long double&) const
	_ZNKSt7num_getIwSt19istreambuf_iteratorIwSt11char_traitsIwEEE6do_getES3_S3_RSt8ios_baseRSt12_Ios_IostateRe @ 624
;	std::num_get<wchar_t, std::istreambuf_iterator<wchar_t, std::char_traits<wchar_t> > >::do_get(std::istreambuf_iterator<wchar_t, std::char_traits<wchar_t> >, std::istreambuf_iterator<wchar_t, std::char_traits<wchar_t> >, std::ios_base&, std::_Ios_Iostate&, float&) const
	_ZNKSt7num_getIwSt19istreambuf_iteratorIwSt11char_traitsIwEEE6do_getES3_S3_RSt8ios_baseRSt12_Ios_IostateRf @ 625
;	std::num_get<wchar_t, std::istreambuf_iterator<wchar_t, std::char_traits<wchar_t> > >::do_get(std::istreambuf_iterator<wchar_t, std::char_traits<wchar_t> >, std::istreambuf_iterator<wchar_t, std::char_traits<wchar_t> >, std::ios_base&, std::_Ios_Iostate&, unsigned int&) const
	_ZNKSt7num_getIwSt19istreambuf_iteratorIwSt11char_traitsIwEEE6do_getES3_S3_RSt8ios_baseRSt12_Ios_IostateRj @ 626
;	std::num_get<wchar_t, std::istreambuf_iterator<wchar_t, std::char_traits<wchar_t> > >::do_get(std::istreambuf_iterator<wchar_t, std::char_traits<wchar_t> >, std::istreambuf_iterator<wchar_t, std::char_traits<wchar_t> >, std::ios_base&, std::_Ios_Iostate&, long&) const
	_ZNKSt7num_getIwSt19istreambuf_iteratorIwSt11char_traitsIwEEE6do_getES3_S3_RSt8ios_baseRSt12_Ios_IostateRl @ 627
;	std::num_get<wchar_t, std::istreambuf_iterator<wchar_t, std::char_traits<wchar_t> > >::do_get(std::istreambuf_iterator<wchar_t, std::char_traits<wchar_t> >, std::istreambuf_iterator<wchar_t, std::char_traits<wchar_t> >, std::ios_base&, std::_Ios_Iostate&, unsigned long&) const
	_ZNKSt7num_getIwSt19istreambuf_iteratorIwSt11char_traitsIwEEE6do_getES3_S3_RSt8ios_baseRSt12_Ios_IostateRm @ 628
;	std::num_get<wchar_t, std::istreambuf_iterator<wchar_t, std::char_traits<wchar_t> > >::do_get(std::istreambuf_iterator<wchar_t, std::char_traits<wchar_t> >, std::istreambuf_iterator<wchar_t, std::char_traits<wchar_t> >, std::ios_base&, std::_Ios_Iostate&, unsigned short&) const
	_ZNKSt7num_getIwSt19istreambuf_iteratorIwSt11char_traitsIwEEE6do_getES3_S3_RSt8ios_baseRSt12_Ios_IostateRt @ 629
;	std::num_get<wchar_t, std::istreambuf_iterator<wchar_t, std::char_traits<wchar_t> > >::do_get(std::istreambuf_iterator<wchar_t, std::char_traits<wchar_t> >, std::istreambuf_iterator<wchar_t, std::char_traits<wchar_t> >, std::ios_base&, std::_Ios_Iostate&, long long&) const
	_ZNKSt7num_getIwSt19istreambuf_iteratorIwSt11char_traitsIwEEE6do_getES3_S3_RSt8ios_baseRSt12_Ios_IostateRx @ 630
;	std::num_get<wchar_t, std::istreambuf_iterator<wchar_t, std::char_traits<wchar_t> > >::do_get(std::istreambuf_iterator<wchar_t, std::char_traits<wchar_t> >, std::istreambuf_iterator<wchar_t, std::char_traits<wchar_t> >, std::ios_base&, std::_Ios_Iostate&, unsigned long long&) const
	_ZNKSt7num_getIwSt19istreambuf_iteratorIwSt11char_traitsIwEEE6do_getES3_S3_RSt8ios_baseRSt12_Ios_IostateRy @ 631
;	std::num_put<char, std::ostreambuf_iterator<char, std::char_traits<char> > >::_M_group_int(char const*, unsigned long long, char, std::ios_base&, char*, char*, int&) const
	_ZNKSt7num_putIcSt19ostreambuf_iteratorIcSt11char_traitsIcEEE12_M_group_intEPKcycRSt8ios_basePcS9_Ri @ 632
;	std::ostreambuf_iterator<char, std::char_traits<char> > std::num_put<char, std::ostreambuf_iterator<char, std::char_traits<char> > >::_M_insert_int<long>(std::ostreambuf_iterator<char, std::char_traits<char> >, std::ios_base&, char, long) const
	_ZNKSt7num_putIcSt19ostreambuf_iteratorIcSt11char_traitsIcEEE13_M_insert_intIlEES3_S3_RSt8ios_basecT_ @ 633
;	std::ostreambuf_iterator<char, std::char_traits<char> > std::num_put<char, std::ostreambuf_iterator<char, std::char_traits<char> > >::_M_insert_int<unsigned long>(std::ostreambuf_iterator<char, std::char_traits<char> >, std::ios_base&, char, unsigned long) const
	_ZNKSt7num_putIcSt19ostreambuf_iteratorIcSt11char_traitsIcEEE13_M_insert_intImEES3_S3_RSt8ios_basecT_ @ 634
;	std::ostreambuf_iterator<char, std::char_traits<char> > std::num_put<char, std::ostreambuf_iterator<char, std::char_traits<char> > >::_M_insert_int<long long>(std::ostreambuf_iterator<char, std::char_traits<char> >, std::ios_base&, char, long long) const
	_ZNKSt7num_putIcSt19ostreambuf_iteratorIcSt11char_traitsIcEEE13_M_insert_intIxEES3_S3_RSt8ios_basecT_ @ 635
;	std::ostreambuf_iterator<char, std::char_traits<char> > std::num_put<char, std::ostreambuf_iterator<char, std::char_traits<char> > >::_M_insert_int<unsigned long long>(std::ostreambuf_iterator<char, std::char_traits<char> >, std::ios_base&, char, unsigned long long) const
	_ZNKSt7num_putIcSt19ostreambuf_iteratorIcSt11char_traitsIcEEE13_M_insert_intIyEES3_S3_RSt8ios_basecT_ @ 636
;	std::num_put<char, std::ostreambuf_iterator<char, std::char_traits<char> > >::_M_group_float(char const*, unsigned long long, char, char const*, char*, char*, int&) const
	_ZNKSt7num_putIcSt19ostreambuf_iteratorIcSt11char_traitsIcEEE14_M_group_floatEPKcycS6_PcS7_Ri @ 637
;	std::ostreambuf_iterator<char, std::char_traits<char> > std::num_put<char, std::ostreambuf_iterator<char, std::char_traits<char> > >::_M_insert_float<double>(std::ostreambuf_iterator<char, std::char_traits<char> >, std::ios_base&, char, char, double) const
	_ZNKSt7num_putIcSt19ostreambuf_iteratorIcSt11char_traitsIcEEE15_M_insert_floatIdEES3_S3_RSt8ios_baseccT_ @ 638
;	std::ostreambuf_iterator<char, std::char_traits<char> > std::num_put<char, std::ostreambuf_iterator<char, std::char_traits<char> > >::_M_insert_float<long double>(std::ostreambuf_iterator<char, std::char_traits<char> >, std::ios_base&, char, char, long double) const
	_ZNKSt7num_putIcSt19ostreambuf_iteratorIcSt11char_traitsIcEEE15_M_insert_floatIeEES3_S3_RSt8ios_baseccT_ @ 639
;	std::num_put<char, std::ostreambuf_iterator<char, std::char_traits<char> > >::put(std::ostreambuf_iterator<char, std::char_traits<char> >, std::ios_base&, char, void const*) const
	_ZNKSt7num_putIcSt19ostreambuf_iteratorIcSt11char_traitsIcEEE3putES3_RSt8ios_basecPKv @ 640
;	std::num_put<char, std::ostreambuf_iterator<char, std::char_traits<char> > >::put(std::ostreambuf_iterator<char, std::char_traits<char> >, std::ios_base&, char, bool) const
	_ZNKSt7num_putIcSt19ostreambuf_iteratorIcSt11char_traitsIcEEE3putES3_RSt8ios_basecb @ 641
;	std::num_put<char, std::ostreambuf_iterator<char, std::char_traits<char> > >::put(std::ostreambuf_iterator<char, std::char_traits<char> >, std::ios_base&, char, double) const
	_ZNKSt7num_putIcSt19ostreambuf_iteratorIcSt11char_traitsIcEEE3putES3_RSt8ios_basecd @ 642
;	std::num_put<char, std::ostreambuf_iterator<char, std::char_traits<char> > >::put(std::ostreambuf_iterator<char, std::char_traits<char> >, std::ios_base&, char, long double) const
	_ZNKSt7num_putIcSt19ostreambuf_iteratorIcSt11char_traitsIcEEE3putES3_RSt8ios_basece @ 643
;	std::num_put<char, std::ostreambuf_iterator<char, std::char_traits<char> > >::put(std::ostreambuf_iterator<char, std::char_traits<char> >, std::ios_base&, char, long) const
	_ZNKSt7num_putIcSt19ostreambuf_iteratorIcSt11char_traitsIcEEE3putES3_RSt8ios_basecl @ 644
;	std::num_put<char, std::ostreambuf_iterator<char, std::char_traits<char> > >::put(std::ostreambuf_iterator<char, std::char_traits<char> >, std::ios_base&, char, unsigned long) const
	_ZNKSt7num_putIcSt19ostreambuf_iteratorIcSt11char_traitsIcEEE3putES3_RSt8ios_basecm @ 645
;	std::num_put<char, std::ostreambuf_iterator<char, std::char_traits<char> > >::put(std::ostreambuf_iterator<char, std::char_traits<char> >, std::ios_base&, char, long long) const
	_ZNKSt7num_putIcSt19ostreambuf_iteratorIcSt11char_traitsIcEEE3putES3_RSt8ios_basecx @ 646
;	std::num_put<char, std::ostreambuf_iterator<char, std::char_traits<char> > >::put(std::ostreambuf_iterator<char, std::char_traits<char> >, std::ios_base&, char, unsigned long long) const
	_ZNKSt7num_putIcSt19ostreambuf_iteratorIcSt11char_traitsIcEEE3putES3_RSt8ios_basecy @ 647
;	std::num_put<char, std::ostreambuf_iterator<char, std::char_traits<char> > >::_M_pad(char, long long, std::ios_base&, char*, char const*, int&) const
	_ZNKSt7num_putIcSt19ostreambuf_iteratorIcSt11char_traitsIcEEE6_M_padEcxRSt8ios_basePcPKcRi @ 648
;	std::num_put<char, std::ostreambuf_iterator<char, std::char_traits<char> > >::do_put(std::ostreambuf_iterator<char, std::char_traits<char> >, std::ios_base&, char, void const*) const
	_ZNKSt7num_putIcSt19ostreambuf_iteratorIcSt11char_traitsIcEEE6do_putES3_RSt8ios_basecPKv @ 649
;	std::num_put<char, std::ostreambuf_iterator<char, std::char_traits<char> > >::do_put(std::ostreambuf_iterator<char, std::char_traits<char> >, std::ios_base&, char, bool) const
	_ZNKSt7num_putIcSt19ostreambuf_iteratorIcSt11char_traitsIcEEE6do_putES3_RSt8ios_basecb @ 650
;	std::num_put<char, std::ostreambuf_iterator<char, std::char_traits<char> > >::do_put(std::ostreambuf_iterator<char, std::char_traits<char> >, std::ios_base&, char, double) const
	_ZNKSt7num_putIcSt19ostreambuf_iteratorIcSt11char_traitsIcEEE6do_putES3_RSt8ios_basecd @ 651
;	std::num_put<char, std::ostreambuf_iterator<char, std::char_traits<char> > >::do_put(std::ostreambuf_iterator<char, std::char_traits<char> >, std::ios_base&, char, long double) const
	_ZNKSt7num_putIcSt19ostreambuf_iteratorIcSt11char_traitsIcEEE6do_putES3_RSt8ios_basece @ 652
;	std::num_put<char, std::ostreambuf_iterator<char, std::char_traits<char> > >::do_put(std::ostreambuf_iterator<char, std::char_traits<char> >, std::ios_base&, char, long) const
	_ZNKSt7num_putIcSt19ostreambuf_iteratorIcSt11char_traitsIcEEE6do_putES3_RSt8ios_basecl @ 653
;	std::num_put<char, std::ostreambuf_iterator<char, std::char_traits<char> > >::do_put(std::ostreambuf_iterator<char, std::char_traits<char> >, std::ios_base&, char, unsigned long) const
	_ZNKSt7num_putIcSt19ostreambuf_iteratorIcSt11char_traitsIcEEE6do_putES3_RSt8ios_basecm @ 654
;	std::num_put<char, std::ostreambuf_iterator<char, std::char_traits<char> > >::do_put(std::ostreambuf_iterator<char, std::char_traits<char> >, std::ios_base&, char, long long) const
	_ZNKSt7num_putIcSt19ostreambuf_iteratorIcSt11char_traitsIcEEE6do_putES3_RSt8ios_basecx @ 655
;	std::num_put<char, std::ostreambuf_iterator<char, std::char_traits<char> > >::do_put(std::ostreambuf_iterator<char, std::char_traits<char> >, std::ios_base&, char, unsigned long long) const
	_ZNKSt7num_putIcSt19ostreambuf_iteratorIcSt11char_traitsIcEEE6do_putES3_RSt8ios_basecy @ 656
;	std::num_put<wchar_t, std::ostreambuf_iterator<wchar_t, std::char_traits<wchar_t> > >::_M_group_int(char const*, unsigned long long, wchar_t, std::ios_base&, wchar_t*, wchar_t*, int&) const
	_ZNKSt7num_putIwSt19ostreambuf_iteratorIwSt11char_traitsIwEEE12_M_group_intEPKcywRSt8ios_basePwS9_Ri @ 657
;	std::ostreambuf_iterator<wchar_t, std::char_traits<wchar_t> > std::num_put<wchar_t, std::ostreambuf_iterator<wchar_t, std::char_traits<wchar_t> > >::_M_insert_int<long>(std::ostreambuf_iterator<wchar_t, std::char_traits<wchar_t> >, std::ios_base&, wchar_t, long) const
	_ZNKSt7num_putIwSt19ostreambuf_iteratorIwSt11char_traitsIwEEE13_M_insert_intIlEES3_S3_RSt8ios_basewT_ @ 658
;	std::ostreambuf_iterator<wchar_t, std::char_traits<wchar_t> > std::num_put<wchar_t, std::ostreambuf_iterator<wchar_t, std::char_traits<wchar_t> > >::_M_insert_int<unsigned long>(std::ostreambuf_iterator<wchar_t, std::char_traits<wchar_t> >, std::ios_base&, wchar_t, unsigned long) const
	_ZNKSt7num_putIwSt19ostreambuf_iteratorIwSt11char_traitsIwEEE13_M_insert_intImEES3_S3_RSt8ios_basewT_ @ 659
;	std::ostreambuf_iterator<wchar_t, std::char_traits<wchar_t> > std::num_put<wchar_t, std::ostreambuf_iterator<wchar_t, std::char_traits<wchar_t> > >::_M_insert_int<long long>(std::ostreambuf_iterator<wchar_t, std::char_traits<wchar_t> >, std::ios_base&, wchar_t, long long) const
	_ZNKSt7num_putIwSt19ostreambuf_iteratorIwSt11char_traitsIwEEE13_M_insert_intIxEES3_S3_RSt8ios_basewT_ @ 660
;	std::ostreambuf_iterator<wchar_t, std::char_traits<wchar_t> > std::num_put<wchar_t, std::ostreambuf_iterator<wchar_t, std::char_traits<wchar_t> > >::_M_insert_int<unsigned long long>(std::ostreambuf_iterator<wchar_t, std::char_traits<wchar_t> >, std::ios_base&, wchar_t, unsigned long long) const
	_ZNKSt7num_putIwSt19ostreambuf_iteratorIwSt11char_traitsIwEEE13_M_insert_intIyEES3_S3_RSt8ios_basewT_ @ 661
;	std::num_put<wchar_t, std::ostreambuf_iterator<wchar_t, std::char_traits<wchar_t> > >::_M_group_float(char const*, unsigned long long, wchar_t, wchar_t const*, wchar_t*, wchar_t*, int&) const
	_ZNKSt7num_putIwSt19ostreambuf_iteratorIwSt11char_traitsIwEEE14_M_group_floatEPKcywPKwPwS9_Ri @ 662
;	std::ostreambuf_iterator<wchar_t, std::char_traits<wchar_t> > std::num_put<wchar_t, std::ostreambuf_iterator<wchar_t, std::char_traits<wchar_t> > >::_M_insert_float<double>(std::ostreambuf_iterator<wchar_t, std::char_traits<wchar_t> >, std::ios_base&, wchar_t, char, double) const
	_ZNKSt7num_putIwSt19ostreambuf_iteratorIwSt11char_traitsIwEEE15_M_insert_floatIdEES3_S3_RSt8ios_basewcT_ @ 663
;	std::ostreambuf_iterator<wchar_t, std::char_traits<wchar_t> > std::num_put<wchar_t, std::ostreambuf_iterator<wchar_t, std::char_traits<wchar_t> > >::_M_insert_float<long double>(std::ostreambuf_iterator<wchar_t, std::char_traits<wchar_t> >, std::ios_base&, wchar_t, char, long double) const
	_ZNKSt7num_putIwSt19ostreambuf_iteratorIwSt11char_traitsIwEEE15_M_insert_floatIeEES3_S3_RSt8ios_basewcT_ @ 664
;	std::num_put<wchar_t, std::ostreambuf_iterator<wchar_t, std::char_traits<wchar_t> > >::put(std::ostreambuf_iterator<wchar_t, std::char_traits<wchar_t> >, std::ios_base&, wchar_t, void const*) const
	_ZNKSt7num_putIwSt19ostreambuf_iteratorIwSt11char_traitsIwEEE3putES3_RSt8ios_basewPKv @ 665
;	std::num_put<wchar_t, std::ostreambuf_iterator<wchar_t, std::char_traits<wchar_t> > >::put(std::ostreambuf_iterator<wchar_t, std::char_traits<wchar_t> >, std::ios_base&, wchar_t, bool) const
	_ZNKSt7num_putIwSt19ostreambuf_iteratorIwSt11char_traitsIwEEE3putES3_RSt8ios_basewb @ 666
;	std::num_put<wchar_t, std::ostreambuf_iterator<wchar_t, std::char_traits<wchar_t> > >::put(std::ostreambuf_iterator<wchar_t, std::char_traits<wchar_t> >, std::ios_base&, wchar_t, double) const
	_ZNKSt7num_putIwSt19ostreambuf_iteratorIwSt11char_traitsIwEEE3putES3_RSt8ios_basewd @ 667
;	std::num_put<wchar_t, std::ostreambuf_iterator<wchar_t, std::char_traits<wchar_t> > >::put(std::ostreambuf_iterator<wchar_t, std::char_traits<wchar_t> >, std::ios_base&, wchar_t, long double) const
	_ZNKSt7num_putIwSt19ostreambuf_iteratorIwSt11char_traitsIwEEE3putES3_RSt8ios_basewe @ 668
;	std::num_put<wchar_t, std::ostreambuf_iterator<wchar_t, std::char_traits<wchar_t> > >::put(std::ostreambuf_iterator<wchar_t, std::char_traits<wchar_t> >, std::ios_base&, wchar_t, long) const
	_ZNKSt7num_putIwSt19ostreambuf_iteratorIwSt11char_traitsIwEEE3putES3_RSt8ios_basewl @ 669
;	std::num_put<wchar_t, std::ostreambuf_iterator<wchar_t, std::char_traits<wchar_t> > >::put(std::ostreambuf_iterator<wchar_t, std::char_traits<wchar_t> >, std::ios_base&, wchar_t, unsigned long) const
	_ZNKSt7num_putIwSt19ostreambuf_iteratorIwSt11char_traitsIwEEE3putES3_RSt8ios_basewm @ 670
;	std::num_put<wchar_t, std::ostreambuf_iterator<wchar_t, std::char_traits<wchar_t> > >::put(std::ostreambuf_iterator<wchar_t, std::char_traits<wchar_t> >, std::ios_base&, wchar_t, long long) const
	_ZNKSt7num_putIwSt19ostreambuf_iteratorIwSt11char_traitsIwEEE3putES3_RSt8ios_basewx @ 671
;	std::num_put<wchar_t, std::ostreambuf_iterator<wchar_t, std::char_traits<wchar_t> > >::put(std::ostreambuf_iterator<wchar_t, std::char_traits<wchar_t> >, std::ios_base&, wchar_t, unsigned long long) const
	_ZNKSt7num_putIwSt19ostreambuf_iteratorIwSt11char_traitsIwEEE3putES3_RSt8ios_basewy @ 672
;	std::num_put<wchar_t, std::ostreambuf_iterator<wchar_t, std::char_traits<wchar_t> > >::_M_pad(wchar_t, long long, std::ios_base&, wchar_t*, wchar_t const*, int&) const
	_ZNKSt7num_putIwSt19ostreambuf_iteratorIwSt11char_traitsIwEEE6_M_padEwxRSt8ios_basePwPKwRi @ 673
;	std::num_put<wchar_t, std::ostreambuf_iterator<wchar_t, std::char_traits<wchar_t> > >::do_put(std::ostreambuf_iterator<wchar_t, std::char_traits<wchar_t> >, std::ios_base&, wchar_t, void const*) const
	_ZNKSt7num_putIwSt19ostreambuf_iteratorIwSt11char_traitsIwEEE6do_putES3_RSt8ios_basewPKv @ 674
;	std::num_put<wchar_t, std::ostreambuf_iterator<wchar_t, std::char_traits<wchar_t> > >::do_put(std::ostreambuf_iterator<wchar_t, std::char_traits<wchar_t> >, std::ios_base&, wchar_t, bool) const
	_ZNKSt7num_putIwSt19ostreambuf_iteratorIwSt11char_traitsIwEEE6do_putES3_RSt8ios_basewb @ 675
;	std::num_put<wchar_t, std::ostreambuf_iterator<wchar_t, std::char_traits<wchar_t> > >::do_put(std::ostreambuf_iterator<wchar_t, std::char_traits<wchar_t> >, std::ios_base&, wchar_t, double) const
	_ZNKSt7num_putIwSt19ostreambuf_iteratorIwSt11char_traitsIwEEE6do_putES3_RSt8ios_basewd @ 676
;	std::num_put<wchar_t, std::ostreambuf_iterator<wchar_t, std::char_traits<wchar_t> > >::do_put(std::ostreambuf_iterator<wchar_t, std::char_traits<wchar_t> >, std::ios_base&, wchar_t, long double) const
	_ZNKSt7num_putIwSt19ostreambuf_iteratorIwSt11char_traitsIwEEE6do_putES3_RSt8ios_basewe @ 677
;	std::num_put<wchar_t, std::ostreambuf_iterator<wchar_t, std::char_traits<wchar_t> > >::do_put(std::ostreambuf_iterator<wchar_t, std::char_traits<wchar_t> >, std::ios_base&, wchar_t, long) const
	_ZNKSt7num_putIwSt19ostreambuf_iteratorIwSt11char_traitsIwEEE6do_putES3_RSt8ios_basewl @ 678
;	std::num_put<wchar_t, std::ostreambuf_iterator<wchar_t, std::char_traits<wchar_t> > >::do_put(std::ostreambuf_iterator<wchar_t, std::char_traits<wchar_t> >, std::ios_base&, wchar_t, unsigned long) const
	_ZNKSt7num_putIwSt19ostreambuf_iteratorIwSt11char_traitsIwEEE6do_putES3_RSt8ios_basewm @ 679
;	std::num_put<wchar_t, std::ostreambuf_iterator<wchar_t, std::char_traits<wchar_t> > >::do_put(std::ostreambuf_iterator<wchar_t, std::char_traits<wchar_t> >, std::ios_base&, wchar_t, long long) const
	_ZNKSt7num_putIwSt19ostreambuf_iteratorIwSt11char_traitsIwEEE6do_putES3_RSt8ios_basewx @ 680
;	std::num_put<wchar_t, std::ostreambuf_iterator<wchar_t, std::char_traits<wchar_t> > >::do_put(std::ostreambuf_iterator<wchar_t, std::char_traits<wchar_t> >, std::ios_base&, wchar_t, unsigned long long) const
	_ZNKSt7num_putIwSt19ostreambuf_iteratorIwSt11char_traitsIwEEE6do_putES3_RSt8ios_basewy @ 681
;	std::bad_cast::what() const
	_ZNKSt8bad_cast4whatEv @ 682
;	std::ios_base::failure::what() const
	_ZNKSt8ios_base7failure4whatEv @ 683
;	std::messages<char>::_M_convert_to_char(std::string const&) const
	_ZNKSt8messagesIcE18_M_convert_to_charERKSs @ 684
;	std::messages<char>::_M_convert_from_char(char*) const
	_ZNKSt8messagesIcE20_M_convert_from_charEPc @ 685
;	std::messages<char>::get(int, int, int, std::string const&) const
	_ZNKSt8messagesIcE3getEiiiRKSs @ 686
;	std::messages<char>::open(std::string const&, std::locale const&) const
	_ZNKSt8messagesIcE4openERKSsRKSt6locale @ 687
;	std::messages<char>::open(std::string const&, std::locale const&, char const*) const
	_ZNKSt8messagesIcE4openERKSsRKSt6localePKc @ 688
;	std::messages<char>::close(int) const
	_ZNKSt8messagesIcE5closeEi @ 689
;	std::messages<char>::do_get(int, int, int, std::string const&) const
	_ZNKSt8messagesIcE6do_getEiiiRKSs @ 690
;	std::messages<char>::do_open(std::string const&, std::locale const&) const
	_ZNKSt8messagesIcE7do_openERKSsRKSt6locale @ 691
;	std::messages<char>::do_close(int) const
	_ZNKSt8messagesIcE8do_closeEi @ 692
;	std::messages<wchar_t>::_M_convert_to_char(std::basic_string<wchar_t, std::char_traits<wchar_t>, std::allocator<wchar_t> > const&) const
	_ZNKSt8messagesIwE18_M_convert_to_charERKSbIwSt11char_traitsIwESaIwEE @ 693
;	std::messages<wchar_t>::_M_convert_from_char(char*) const
	_ZNKSt8messagesIwE20_M_convert_from_charEPc @ 694
;	std::messages<wchar_t>::get(int, int, int, std::basic_string<wchar_t, std::char_traits<wchar_t>, std::allocator<wchar_t> > const&) const
	_ZNKSt8messagesIwE3getEiiiRKSbIwSt11char_traitsIwESaIwEE @ 695
;	std::messages<wchar_t>::open(std::string const&, std::locale const&) const
	_ZNKSt8messagesIwE4openERKSsRKSt6locale @ 696
;	std::messages<wchar_t>::open(std::string const&, std::locale const&, char const*) const
	_ZNKSt8messagesIwE4openERKSsRKSt6localePKc @ 697
;	std::messages<wchar_t>::close(int) const
	_ZNKSt8messagesIwE5closeEi @ 698
;	std::messages<wchar_t>::do_get(int, int, int, std::basic_string<wchar_t, std::char_traits<wchar_t>, std::allocator<wchar_t> > const&) const
	_ZNKSt8messagesIwE6do_getEiiiRKSbIwSt11char_traitsIwESaIwEE @ 699
;	std::messages<wchar_t>::do_open(std::string const&, std::locale const&) const
	_ZNKSt8messagesIwE7do_openERKSsRKSt6locale @ 700
;	std::messages<wchar_t>::do_close(int) const
	_ZNKSt8messagesIwE8do_closeEi @ 701
;	std::numpunct<char>::do_grouping() const
	_ZNKSt8numpunctIcE11do_groupingEv @ 702
;	std::numpunct<char>::do_truename() const
	_ZNKSt8numpunctIcE11do_truenameEv @ 703
;	std::numpunct<char>::do_falsename() const
	_ZNKSt8numpunctIcE12do_falsenameEv @ 704
;	std::numpunct<char>::decimal_point() const
	_ZNKSt8numpunctIcE13decimal_pointEv @ 705
;	std::numpunct<char>::thousands_sep() const
	_ZNKSt8numpunctIcE13thousands_sepEv @ 706
;	std::numpunct<char>::do_decimal_point() const
	_ZNKSt8numpunctIcE16do_decimal_pointEv @ 707
;	std::numpunct<char>::do_thousands_sep() const
	_ZNKSt8numpunctIcE16do_thousands_sepEv @ 708
;	std::numpunct<char>::grouping() const
	_ZNKSt8numpunctIcE8groupingEv @ 709
;	std::numpunct<char>::truename() const
	_ZNKSt8numpunctIcE8truenameEv @ 710
;	std::numpunct<char>::falsename() const
	_ZNKSt8numpunctIcE9falsenameEv @ 711
;	std::numpunct<wchar_t>::do_grouping() const
	_ZNKSt8numpunctIwE11do_groupingEv @ 712
;	std::numpunct<wchar_t>::do_truename() const
	_ZNKSt8numpunctIwE11do_truenameEv @ 713
;	std::numpunct<wchar_t>::do_falsename() const
	_ZNKSt8numpunctIwE12do_falsenameEv @ 714
;	std::numpunct<wchar_t>::decimal_point() const
	_ZNKSt8numpunctIwE13decimal_pointEv @ 715
;	std::numpunct<wchar_t>::thousands_sep() const
	_ZNKSt8numpunctIwE13thousands_sepEv @ 716
;	std::numpunct<wchar_t>::do_decimal_point() const
	_ZNKSt8numpunctIwE16do_decimal_pointEv @ 717
;	std::numpunct<wchar_t>::do_thousands_sep() const
	_ZNKSt8numpunctIwE16do_thousands_sepEv @ 718
;	std::numpunct<wchar_t>::grouping() const
	_ZNKSt8numpunctIwE8groupingEv @ 719
;	std::numpunct<wchar_t>::truename() const
	_ZNKSt8numpunctIwE8truenameEv @ 720
;	std::numpunct<wchar_t>::falsename() const
	_ZNKSt8numpunctIwE9falsenameEv @ 721
;	std::time_get<char, std::istreambuf_iterator<char, std::char_traits<char> > >::date_order() const
	_ZNKSt8time_getIcSt19istreambuf_iteratorIcSt11char_traitsIcEEE10date_orderEv @ 722
;	std::time_get<char, std::istreambuf_iterator<char, std::char_traits<char> > >::do_get_date(std::istreambuf_iterator<char, std::char_traits<char> >, std::istreambuf_iterator<char, std::char_traits<char> >, std::ios_base&, std::_Ios_Iostate&, tm*) const
	_ZNKSt8time_getIcSt19istreambuf_iteratorIcSt11char_traitsIcEEE11do_get_dateES3_S3_RSt8ios_baseRSt12_Ios_IostateP2tm @ 723
;	std::time_get<char, std::istreambuf_iterator<char, std::char_traits<char> > >::do_get_time(std::istreambuf_iterator<char, std::char_traits<char> >, std::istreambuf_iterator<char, std::char_traits<char> >, std::ios_base&, std::_Ios_Iostate&, tm*) const
	_ZNKSt8time_getIcSt19istreambuf_iteratorIcSt11char_traitsIcEEE11do_get_timeES3_S3_RSt8ios_baseRSt12_Ios_IostateP2tm @ 724
;	std::time_get<char, std::istreambuf_iterator<char, std::char_traits<char> > >::do_get_year(std::istreambuf_iterator<char, std::char_traits<char> >, std::istreambuf_iterator<char, std::char_traits<char> >, std::ios_base&, std::_Ios_Iostate&, tm*) const
	_ZNKSt8time_getIcSt19istreambuf_iteratorIcSt11char_traitsIcEEE11do_get_yearES3_S3_RSt8ios_baseRSt12_Ios_IostateP2tm @ 725
;	std::time_get<char, std::istreambuf_iterator<char, std::char_traits<char> > >::get_weekday(std::istreambuf_iterator<char, std::char_traits<char> >, std::istreambuf_iterator<char, std::char_traits<char> >, std::ios_base&, std::_Ios_Iostate&, tm*) const
	_ZNKSt8time_getIcSt19istreambuf_iteratorIcSt11char_traitsIcEEE11get_weekdayES3_S3_RSt8ios_baseRSt12_Ios_IostateP2tm @ 726
;	std::time_get<char, std::istreambuf_iterator<char, std::char_traits<char> > >::do_date_order() const
	_ZNKSt8time_getIcSt19istreambuf_iteratorIcSt11char_traitsIcEEE13do_date_orderEv @ 727
;	std::time_get<char, std::istreambuf_iterator<char, std::char_traits<char> > >::get_monthname(std::istreambuf_iterator<char, std::char_traits<char> >, std::istreambuf_iterator<char, std::char_traits<char> >, std::ios_base&, std::_Ios_Iostate&, tm*) const
	_ZNKSt8time_getIcSt19istreambuf_iteratorIcSt11char_traitsIcEEE13get_monthnameES3_S3_RSt8ios_baseRSt12_Ios_IostateP2tm @ 728
;	std::time_get<char, std::istreambuf_iterator<char, std::char_traits<char> > >::_M_extract_num(std::istreambuf_iterator<char, std::char_traits<char> >, std::istreambuf_iterator<char, std::char_traits<char> >, int&, int, int, unsigned long long, std::ios_base&, std::_Ios_Iostate&) const
	_ZNKSt8time_getIcSt19istreambuf_iteratorIcSt11char_traitsIcEEE14_M_extract_numES3_S3_RiiiyRSt8ios_baseRSt12_Ios_Iostate @ 729
;	std::time_get<char, std::istreambuf_iterator<char, std::char_traits<char> > >::do_get_weekday(std::istreambuf_iterator<char, std::char_traits<char> >, std::istreambuf_iterator<char, std::char_traits<char> >, std::ios_base&, std::_Ios_Iostate&, tm*) const
	_ZNKSt8time_getIcSt19istreambuf_iteratorIcSt11char_traitsIcEEE14do_get_weekdayES3_S3_RSt8ios_baseRSt12_Ios_IostateP2tm @ 730
;	std::time_get<char, std::istreambuf_iterator<char, std::char_traits<char> > >::_M_extract_name(std::istreambuf_iterator<char, std::char_traits<char> >, std::istreambuf_iterator<char, std::char_traits<char> >, int&, char const**, unsigned long long, std::ios_base&, std::_Ios_Iostate&) const
	_ZNKSt8time_getIcSt19istreambuf_iteratorIcSt11char_traitsIcEEE15_M_extract_nameES3_S3_RiPPKcyRSt8ios_baseRSt12_Ios_Iostate @ 731
;	std::time_get<char, std::istreambuf_iterator<char, std::char_traits<char> > >::do_get_monthname(std::istreambuf_iterator<char, std::char_traits<char> >, std::istreambuf_iterator<char, std::char_traits<char> >, std::ios_base&, std::_Ios_Iostate&, tm*) const
	_ZNKSt8time_getIcSt19istreambuf_iteratorIcSt11char_traitsIcEEE16do_get_monthnameES3_S3_RSt8ios_baseRSt12_Ios_IostateP2tm @ 732
;	std::time_get<char, std::istreambuf_iterator<char, std::char_traits<char> > >::_M_extract_via_format(std::istreambuf_iterator<char, std::char_traits<char> >, std::istreambuf_iterator<char, std::char_traits<char> >, std::ios_base&, std::_Ios_Iostate&, tm*, char const*) const
	_ZNKSt8time_getIcSt19istreambuf_iteratorIcSt11char_traitsIcEEE21_M_extract_via_formatES3_S3_RSt8ios_baseRSt12_Ios_IostateP2tmPKc @ 733
;	std::time_get<char, std::istreambuf_iterator<char, std::char_traits<char> > >::_M_extract_wday_or_month(std::istreambuf_iterator<char, std::char_traits<char> >, std::istreambuf_iterator<char, std::char_traits<char> >, int&, char const**, unsigned long long, std::ios_base&, std::_Ios_Iostate&) const
	_ZNKSt8time_getIcSt19istreambuf_iteratorIcSt11char_traitsIcEEE24_M_extract_wday_or_monthES3_S3_RiPPKcyRSt8ios_baseRSt12_Ios_Iostate @ 734
;	std::time_get<char, std::istreambuf_iterator<char, std::char_traits<char> > >::get_date(std::istreambuf_iterator<char, std::char_traits<char> >, std::istreambuf_iterator<char, std::char_traits<char> >, std::ios_base&, std::_Ios_Iostate&, tm*) const
	_ZNKSt8time_getIcSt19istreambuf_iteratorIcSt11char_traitsIcEEE8get_dateES3_S3_RSt8ios_baseRSt12_Ios_IostateP2tm @ 735
;	std::time_get<char, std::istreambuf_iterator<char, std::char_traits<char> > >::get_time(std::istreambuf_iterator<char, std::char_traits<char> >, std::istreambuf_iterator<char, std::char_traits<char> >, std::ios_base&, std::_Ios_Iostate&, tm*) const
	_ZNKSt8time_getIcSt19istreambuf_iteratorIcSt11char_traitsIcEEE8get_timeES3_S3_RSt8ios_baseRSt12_Ios_IostateP2tm @ 736
;	std::time_get<char, std::istreambuf_iterator<char, std::char_traits<char> > >::get_year(std::istreambuf_iterator<char, std::char_traits<char> >, std::istreambuf_iterator<char, std::char_traits<char> >, std::ios_base&, std::_Ios_Iostate&, tm*) const
	_ZNKSt8time_getIcSt19istreambuf_iteratorIcSt11char_traitsIcEEE8get_yearES3_S3_RSt8ios_baseRSt12_Ios_IostateP2tm @ 737
;	std::time_get<wchar_t, std::istreambuf_iterator<wchar_t, std::char_traits<wchar_t> > >::date_order() const
	_ZNKSt8time_getIwSt19istreambuf_iteratorIwSt11char_traitsIwEEE10date_orderEv @ 738
;	std::time_get<wchar_t, std::istreambuf_iterator<wchar_t, std::char_traits<wchar_t> > >::do_get_date(std::istreambuf_iterator<wchar_t, std::char_traits<wchar_t> >, std::istreambuf_iterator<wchar_t, std::char_traits<wchar_t> >, std::ios_base&, std::_Ios_Iostate&, tm*) const
	_ZNKSt8time_getIwSt19istreambuf_iteratorIwSt11char_traitsIwEEE11do_get_dateES3_S3_RSt8ios_baseRSt12_Ios_IostateP2tm @ 739
;	std::time_get<wchar_t, std::istreambuf_iterator<wchar_t, std::char_traits<wchar_t> > >::do_get_time(std::istreambuf_iterator<wchar_t, std::char_traits<wchar_t> >, std::istreambuf_iterator<wchar_t, std::char_traits<wchar_t> >, std::ios_base&, std::_Ios_Iostate&, tm*) const
	_ZNKSt8time_getIwSt19istreambuf_iteratorIwSt11char_traitsIwEEE11do_get_timeES3_S3_RSt8ios_baseRSt12_Ios_IostateP2tm @ 740
;	std::time_get<wchar_t, std::istreambuf_iterator<wchar_t, std::char_traits<wchar_t> > >::do_get_year(std::istreambuf_iterator<wchar_t, std::char_traits<wchar_t> >, std::istreambuf_iterator<wchar_t, std::char_traits<wchar_t> >, std::ios_base&, std::_Ios_Iostate&, tm*) const
	_ZNKSt8time_getIwSt19istreambuf_iteratorIwSt11char_traitsIwEEE11do_get_yearES3_S3_RSt8ios_baseRSt12_Ios_IostateP2tm @ 741
;	std::time_get<wchar_t, std::istreambuf_iterator<wchar_t, std::char_traits<wchar_t> > >::get_weekday(std::istreambuf_iterator<wchar_t, std::char_traits<wchar_t> >, std::istreambuf_iterator<wchar_t, std::char_traits<wchar_t> >, std::ios_base&, std::_Ios_Iostate&, tm*) const
	_ZNKSt8time_getIwSt19istreambuf_iteratorIwSt11char_traitsIwEEE11get_weekdayES3_S3_RSt8ios_baseRSt12_Ios_IostateP2tm @ 742
;	std::time_get<wchar_t, std::istreambuf_iterator<wchar_t, std::char_traits<wchar_t> > >::do_date_order() const
	_ZNKSt8time_getIwSt19istreambuf_iteratorIwSt11char_traitsIwEEE13do_date_orderEv @ 743
;	std::time_get<wchar_t, std::istreambuf_iterator<wchar_t, std::char_traits<wchar_t> > >::get_monthname(std::istreambuf_iterator<wchar_t, std::char_traits<wchar_t> >, std::istreambuf_iterator<wchar_t, std::char_traits<wchar_t> >, std::ios_base&, std::_Ios_Iostate&, tm*) const
	_ZNKSt8time_getIwSt19istreambuf_iteratorIwSt11char_traitsIwEEE13get_monthnameES3_S3_RSt8ios_baseRSt12_Ios_IostateP2tm @ 744
;	std::time_get<wchar_t, std::istreambuf_iterator<wchar_t, std::char_traits<wchar_t> > >::_M_extract_num(std::istreambuf_iterator<wchar_t, std::char_traits<wchar_t> >, std::istreambuf_iterator<wchar_t, std::char_traits<wchar_t> >, int&, int, int, unsigned long long, std::ios_base&, std::_Ios_Iostate&) const
	_ZNKSt8time_getIwSt19istreambuf_iteratorIwSt11char_traitsIwEEE14_M_extract_numES3_S3_RiiiyRSt8ios_baseRSt12_Ios_Iostate @ 745
;	std::time_get<wchar_t, std::istreambuf_iterator<wchar_t, std::char_traits<wchar_t> > >::do_get_weekday(std::istreambuf_iterator<wchar_t, std::char_traits<wchar_t> >, std::istreambuf_iterator<wchar_t, std::char_traits<wchar_t> >, std::ios_base&, std::_Ios_Iostate&, tm*) const
	_ZNKSt8time_getIwSt19istreambuf_iteratorIwSt11char_traitsIwEEE14do_get_weekdayES3_S3_RSt8ios_baseRSt12_Ios_IostateP2tm @ 746
;	std::time_get<wchar_t, std::istreambuf_iterator<wchar_t, std::char_traits<wchar_t> > >::_M_extract_name(std::istreambuf_iterator<wchar_t, std::char_traits<wchar_t> >, std::istreambuf_iterator<wchar_t, std::char_traits<wchar_t> >, int&, wchar_t const**, unsigned long long, std::ios_base&, std::_Ios_Iostate&) const
	_ZNKSt8time_getIwSt19istreambuf_iteratorIwSt11char_traitsIwEEE15_M_extract_nameES3_S3_RiPPKwyRSt8ios_baseRSt12_Ios_Iostate @ 747
;	std::time_get<wchar_t, std::istreambuf_iterator<wchar_t, std::char_traits<wchar_t> > >::do_get_monthname(std::istreambuf_iterator<wchar_t, std::char_traits<wchar_t> >, std::istreambuf_iterator<wchar_t, std::char_traits<wchar_t> >, std::ios_base&, std::_Ios_Iostate&, tm*) const
	_ZNKSt8time_getIwSt19istreambuf_iteratorIwSt11char_traitsIwEEE16do_get_monthnameES3_S3_RSt8ios_baseRSt12_Ios_IostateP2tm @ 748
;	std::time_get<wchar_t, std::istreambuf_iterator<wchar_t, std::char_traits<wchar_t> > >::_M_extract_via_format(std::istreambuf_iterator<wchar_t, std::char_traits<wchar_t> >, std::istreambuf_iterator<wchar_t, std::char_traits<wchar_t> >, std::ios_base&, std::_Ios_Iostate&, tm*, wchar_t const*) const
	_ZNKSt8time_getIwSt19istreambuf_iteratorIwSt11char_traitsIwEEE21_M_extract_via_formatES3_S3_RSt8ios_baseRSt12_Ios_IostateP2tmPKw @ 749
;	std::time_get<wchar_t, std::istreambuf_iterator<wchar_t, std::char_traits<wchar_t> > >::_M_extract_wday_or_month(std::istreambuf_iterator<wchar_t, std::char_traits<wchar_t> >, std::istreambuf_iterator<wchar_t, std::char_traits<wchar_t> >, int&, wchar_t const**, unsigned long long, std::ios_base&, std::_Ios_Iostate&) const
	_ZNKSt8time_getIwSt19istreambuf_iteratorIwSt11char_traitsIwEEE24_M_extract_wday_or_monthES3_S3_RiPPKwyRSt8ios_baseRSt12_Ios_Iostate @ 750
;	std::time_get<wchar_t, std::istreambuf_iterator<wchar_t, std::char_traits<wchar_t> > >::get_date(std::istreambuf_iterator<wchar_t, std::char_traits<wchar_t> >, std::istreambuf_iterator<wchar_t, std::char_traits<wchar_t> >, std::ios_base&, std::_Ios_Iostate&, tm*) const
	_ZNKSt8time_getIwSt19istreambuf_iteratorIwSt11char_traitsIwEEE8get_dateES3_S3_RSt8ios_baseRSt12_Ios_IostateP2tm @ 751
;	std::time_get<wchar_t, std::istreambuf_iterator<wchar_t, std::char_traits<wchar_t> > >::get_time(std::istreambuf_iterator<wchar_t, std::char_traits<wchar_t> >, std::istreambuf_iterator<wchar_t, std::char_traits<wchar_t> >, std::ios_base&, std::_Ios_Iostate&, tm*) const
	_ZNKSt8time_getIwSt19istreambuf_iteratorIwSt11char_traitsIwEEE8get_timeES3_S3_RSt8ios_baseRSt12_Ios_IostateP2tm @ 752
;	std::time_get<wchar_t, std::istreambuf_iterator<wchar_t, std::char_traits<wchar_t> > >::get_year(std::istreambuf_iterator<wchar_t, std::char_traits<wchar_t> >, std::istreambuf_iterator<wchar_t, std::char_traits<wchar_t> >, std::ios_base&, std::_Ios_Iostate&, tm*) const
	_ZNKSt8time_getIwSt19istreambuf_iteratorIwSt11char_traitsIwEEE8get_yearES3_S3_RSt8ios_baseRSt12_Ios_IostateP2tm @ 753
;	std::time_put<char, std::ostreambuf_iterator<char, std::char_traits<char> > >::put(std::ostreambuf_iterator<char, std::char_traits<char> >, std::ios_base&, char, tm const*, char const*, char const*) const
	_ZNKSt8time_putIcSt19ostreambuf_iteratorIcSt11char_traitsIcEEE3putES3_RSt8ios_basecPK2tmPKcSB_ @ 754
;	std::time_put<char, std::ostreambuf_iterator<char, std::char_traits<char> > >::put(std::ostreambuf_iterator<char, std::char_traits<char> >, std::ios_base&, char, tm const*, char, char) const
	_ZNKSt8time_putIcSt19ostreambuf_iteratorIcSt11char_traitsIcEEE3putES3_RSt8ios_basecPK2tmcc @ 755
;	std::time_put<char, std::ostreambuf_iterator<char, std::char_traits<char> > >::do_put(std::ostreambuf_iterator<char, std::char_traits<char> >, std::ios_base&, char, tm const*, char, char) const
	_ZNKSt8time_putIcSt19ostreambuf_iteratorIcSt11char_traitsIcEEE6do_putES3_RSt8ios_basecPK2tmcc @ 756
;	std::time_put<wchar_t, std::ostreambuf_iterator<wchar_t, std::char_traits<wchar_t> > >::put(std::ostreambuf_iterator<wchar_t, std::char_traits<wchar_t> >, std::ios_base&, wchar_t, tm const*, wchar_t const*, wchar_t const*) const
	_ZNKSt8time_putIwSt19ostreambuf_iteratorIwSt11char_traitsIwEEE3putES3_RSt8ios_basewPK2tmPKwSB_ @ 757
;	std::time_put<wchar_t, std::ostreambuf_iterator<wchar_t, std::char_traits<wchar_t> > >::put(std::ostreambuf_iterator<wchar_t, std::char_traits<wchar_t> >, std::ios_base&, wchar_t, tm const*, char, char) const
	_ZNKSt8time_putIwSt19ostreambuf_iteratorIwSt11char_traitsIwEEE3putES3_RSt8ios_basewPK2tmcc @ 758
;	std::time_put<wchar_t, std::ostreambuf_iterator<wchar_t, std::char_traits<wchar_t> > >::do_put(std::ostreambuf_iterator<wchar_t, std::char_traits<wchar_t> >, std::ios_base&, wchar_t, tm const*, char, char) const
	_ZNKSt8time_putIwSt19ostreambuf_iteratorIwSt11char_traitsIwEEE6do_putES3_RSt8ios_basewPK2tmcc @ 759
;	std::bad_alloc::what() const
	_ZNKSt9bad_alloc4whatEv @ 760
;	std::basic_ios<char, std::char_traits<char> >::exceptions() const
	_ZNKSt9basic_iosIcSt11char_traitsIcEE10exceptionsEv @ 761
;	std::basic_ios<char, std::char_traits<char> >::bad() const
	_ZNKSt9basic_iosIcSt11char_traitsIcEE3badEv @ 762
;	std::basic_ios<char, std::char_traits<char> >::eof() const
	_ZNKSt9basic_iosIcSt11char_traitsIcEE3eofEv @ 763
;	std::basic_ios<char, std::char_traits<char> >::tie() const
	_ZNKSt9basic_iosIcSt11char_traitsIcEE3tieEv @ 764
;	std::basic_ios<char, std::char_traits<char> >::fail() const
	_ZNKSt9basic_iosIcSt11char_traitsIcEE4failEv @ 765
;	std::basic_ios<char, std::char_traits<char> >::fill() const
	_ZNKSt9basic_iosIcSt11char_traitsIcEE4fillEv @ 766
;	std::basic_ios<char, std::char_traits<char> >::good() const
	_ZNKSt9basic_iosIcSt11char_traitsIcEE4goodEv @ 767
;	std::basic_ios<char, std::char_traits<char> >::rdbuf() const
	_ZNKSt9basic_iosIcSt11char_traitsIcEE5rdbufEv @ 768
;	std::basic_ios<char, std::char_traits<char> >::widen(char) const
	_ZNKSt9basic_iosIcSt11char_traitsIcEE5widenEc @ 769
;	std::basic_ios<char, std::char_traits<char> >::narrow(char, char) const
	_ZNKSt9basic_iosIcSt11char_traitsIcEE6narrowEcc @ 770
;	std::basic_ios<char, std::char_traits<char> >::rdstate() const
	_ZNKSt9basic_iosIcSt11char_traitsIcEE7rdstateEv @ 771
;	std::basic_ios<char, std::char_traits<char> >::operator void*() const
	_ZNKSt9basic_iosIcSt11char_traitsIcEEcvPvEv @ 772
;	std::basic_ios<char, std::char_traits<char> >::operator!() const
	_ZNKSt9basic_iosIcSt11char_traitsIcEEntEv @ 773
;	std::basic_ios<wchar_t, std::char_traits<wchar_t> >::exceptions() const
	_ZNKSt9basic_iosIwSt11char_traitsIwEE10exceptionsEv @ 774
;	std::basic_ios<wchar_t, std::char_traits<wchar_t> >::bad() const
	_ZNKSt9basic_iosIwSt11char_traitsIwEE3badEv @ 775
;	std::basic_ios<wchar_t, std::char_traits<wchar_t> >::eof() const
	_ZNKSt9basic_iosIwSt11char_traitsIwEE3eofEv @ 776
;	std::basic_ios<wchar_t, std::char_traits<wchar_t> >::tie() const
	_ZNKSt9basic_iosIwSt11char_traitsIwEE3tieEv @ 777
;	std::basic_ios<wchar_t, std::char_traits<wchar_t> >::fail() const
	_ZNKSt9basic_iosIwSt11char_traitsIwEE4failEv @ 778
;	std::basic_ios<wchar_t, std::char_traits<wchar_t> >::fill() const
	_ZNKSt9basic_iosIwSt11char_traitsIwEE4fillEv @ 779
;	std::basic_ios<wchar_t, std::char_traits<wchar_t> >::good() const
	_ZNKSt9basic_iosIwSt11char_traitsIwEE4goodEv @ 780
;	std::basic_ios<wchar_t, std::char_traits<wchar_t> >::rdbuf() const
	_ZNKSt9basic_iosIwSt11char_traitsIwEE5rdbufEv @ 781
;	std::basic_ios<wchar_t, std::char_traits<wchar_t> >::widen(char) const
	_ZNKSt9basic_iosIwSt11char_traitsIwEE5widenEc @ 782
;	std::basic_ios<wchar_t, std::char_traits<wchar_t> >::narrow(wchar_t, char) const
	_ZNKSt9basic_iosIwSt11char_traitsIwEE6narrowEwc @ 783
;	std::basic_ios<wchar_t, std::char_traits<wchar_t> >::rdstate() const
	_ZNKSt9basic_iosIwSt11char_traitsIwEE7rdstateEv @ 784
;	std::basic_ios<wchar_t, std::char_traits<wchar_t> >::operator void*() const
	_ZNKSt9basic_iosIwSt11char_traitsIwEEcvPvEv @ 785
;	std::basic_ios<wchar_t, std::char_traits<wchar_t> >::operator!() const
	_ZNKSt9basic_iosIwSt11char_traitsIwEEntEv @ 786
;	std::exception::what() const
	_ZNKSt9exception4whatEv @ 787
;	std::istreambuf_iterator<char, std::char_traits<char> > std::money_get<char, std::istreambuf_iterator<char, std::char_traits<char> > >::_M_extract<false>(std::istreambuf_iterator<char, std::char_traits<char> >, std::istreambuf_iterator<char, std::char_traits<char> >, std::ios_base&, std::_Ios_Iostate&, std::string&) const
	_ZNKSt9money_getIcSt19istreambuf_iteratorIcSt11char_traitsIcEEE10_M_extractILb0EEES3_S3_S3_RSt8ios_baseRSt12_Ios_IostateRSs @ 788
;	std::istreambuf_iterator<char, std::char_traits<char> > std::money_get<char, std::istreambuf_iterator<char, std::char_traits<char> > >::_M_extract<true>(std::istreambuf_iterator<char, std::char_traits<char> >, std::istreambuf_iterator<char, std::char_traits<char> >, std::ios_base&, std::_Ios_Iostate&, std::string&) const
	_ZNKSt9money_getIcSt19istreambuf_iteratorIcSt11char_traitsIcEEE10_M_extractILb1EEES3_S3_S3_RSt8ios_baseRSt12_Ios_IostateRSs @ 789
;	std::money_get<char, std::istreambuf_iterator<char, std::char_traits<char> > >::get(std::istreambuf_iterator<char, std::char_traits<char> >, std::istreambuf_iterator<char, std::char_traits<char> >, bool, std::ios_base&, std::_Ios_Iostate&, std::string&) const
	_ZNKSt9money_getIcSt19istreambuf_iteratorIcSt11char_traitsIcEEE3getES3_S3_bRSt8ios_baseRSt12_Ios_IostateRSs @ 790
;	std::money_get<char, std::istreambuf_iterator<char, std::char_traits<char> > >::get(std::istreambuf_iterator<char, std::char_traits<char> >, std::istreambuf_iterator<char, std::char_traits<char> >, bool, std::ios_base&, std::_Ios_Iostate&, long double&) const
	_ZNKSt9money_getIcSt19istreambuf_iteratorIcSt11char_traitsIcEEE3getES3_S3_bRSt8ios_baseRSt12_Ios_IostateRe @ 791
;	std::money_get<char, std::istreambuf_iterator<char, std::char_traits<char> > >::do_get(std::istreambuf_iterator<char, std::char_traits<char> >, std::istreambuf_iterator<char, std::char_traits<char> >, bool, std::ios_base&, std::_Ios_Iostate&, std::string&) const
	_ZNKSt9money_getIcSt19istreambuf_iteratorIcSt11char_traitsIcEEE6do_getES3_S3_bRSt8ios_baseRSt12_Ios_IostateRSs @ 792
;	std::money_get<char, std::istreambuf_iterator<char, std::char_traits<char> > >::do_get(std::istreambuf_iterator<char, std::char_traits<char> >, std::istreambuf_iterator<char, std::char_traits<char> >, bool, std::ios_base&, std::_Ios_Iostate&, long double&) const
	_ZNKSt9money_getIcSt19istreambuf_iteratorIcSt11char_traitsIcEEE6do_getES3_S3_bRSt8ios_baseRSt12_Ios_IostateRe @ 793
;	std::istreambuf_iterator<wchar_t, std::char_traits<wchar_t> > std::money_get<wchar_t, std::istreambuf_iterator<wchar_t, std::char_traits<wchar_t> > >::_M_extract<false>(std::istreambuf_iterator<wchar_t, std::char_traits<wchar_t> >, std::istreambuf_iterator<wchar_t, std::char_traits<wchar_t> >, std::ios_base&, std::_Ios_Iostate&, std::string&) const
	_ZNKSt9money_getIwSt19istreambuf_iteratorIwSt11char_traitsIwEEE10_M_extractILb0EEES3_S3_S3_RSt8ios_baseRSt12_Ios_IostateRSs @ 794
;	std::istreambuf_iterator<wchar_t, std::char_traits<wchar_t> > std::money_get<wchar_t, std::istreambuf_iterator<wchar_t, std::char_traits<wchar_t> > >::_M_extract<true>(std::istreambuf_iterator<wchar_t, std::char_traits<wchar_t> >, std::istreambuf_iterator<wchar_t, std::char_traits<wchar_t> >, std::ios_base&, std::_Ios_Iostate&, std::string&) const
	_ZNKSt9money_getIwSt19istreambuf_iteratorIwSt11char_traitsIwEEE10_M_extractILb1EEES3_S3_S3_RSt8ios_baseRSt12_Ios_IostateRSs @ 795
;	std::money_get<wchar_t, std::istreambuf_iterator<wchar_t, std::char_traits<wchar_t> > >::get(std::istreambuf_iterator<wchar_t, std::char_traits<wchar_t> >, std::istreambuf_iterator<wchar_t, std::char_traits<wchar_t> >, bool, std::ios_base&, std::_Ios_Iostate&, std::basic_string<wchar_t, std::char_traits<wchar_t>, std::allocator<wchar_t> >&) const
	_ZNKSt9money_getIwSt19istreambuf_iteratorIwSt11char_traitsIwEEE3getES3_S3_bRSt8ios_baseRSt12_Ios_IostateRSbIwS2_SaIwEE @ 796
;	std::money_get<wchar_t, std::istreambuf_iterator<wchar_t, std::char_traits<wchar_t> > >::get(std::istreambuf_iterator<wchar_t, std::char_traits<wchar_t> >, std::istreambuf_iterator<wchar_t, std::char_traits<wchar_t> >, bool, std::ios_base&, std::_Ios_Iostate&, long double&) const
	_ZNKSt9money_getIwSt19istreambuf_iteratorIwSt11char_traitsIwEEE3getES3_S3_bRSt8ios_baseRSt12_Ios_IostateRe @ 797
;	std::money_get<wchar_t, std::istreambuf_iterator<wchar_t, std::char_traits<wchar_t> > >::do_get(std::istreambuf_iterator<wchar_t, std::char_traits<wchar_t> >, std::istreambuf_iterator<wchar_t, std::char_traits<wchar_t> >, bool, std::ios_base&, std::_Ios_Iostate&, std::basic_string<wchar_t, std::char_traits<wchar_t>, std::allocator<wchar_t> >&) const
	_ZNKSt9money_getIwSt19istreambuf_iteratorIwSt11char_traitsIwEEE6do_getES3_S3_bRSt8ios_baseRSt12_Ios_IostateRSbIwS2_SaIwEE @ 798
;	std::money_get<wchar_t, std::istreambuf_iterator<wchar_t, std::char_traits<wchar_t> > >::do_get(std::istreambuf_iterator<wchar_t, std::char_traits<wchar_t> >, std::istreambuf_iterator<wchar_t, std::char_traits<wchar_t> >, bool, std::ios_base&, std::_Ios_Iostate&, long double&) const
	_ZNKSt9money_getIwSt19istreambuf_iteratorIwSt11char_traitsIwEEE6do_getES3_S3_bRSt8ios_baseRSt12_Ios_IostateRe @ 799
;	std::money_put<char, std::ostreambuf_iterator<char, std::char_traits<char> > >::put(std::ostreambuf_iterator<char, std::char_traits<char> >, bool, std::ios_base&, char, std::string const&) const
	_ZNKSt9money_putIcSt19ostreambuf_iteratorIcSt11char_traitsIcEEE3putES3_bRSt8ios_basecRKSs @ 800
;	std::money_put<char, std::ostreambuf_iterator<char, std::char_traits<char> > >::put(std::ostreambuf_iterator<char, std::char_traits<char> >, bool, std::ios_base&, char, long double) const
	_ZNKSt9money_putIcSt19ostreambuf_iteratorIcSt11char_traitsIcEEE3putES3_bRSt8ios_basece @ 801
;	std::money_put<char, std::ostreambuf_iterator<char, std::char_traits<char> > >::do_put(std::ostreambuf_iterator<char, std::char_traits<char> >, bool, std::ios_base&, char, std::string const&) const
	_ZNKSt9money_putIcSt19ostreambuf_iteratorIcSt11char_traitsIcEEE6do_putES3_bRSt8ios_basecRKSs @ 802
;	std::money_put<char, std::ostreambuf_iterator<char, std::char_traits<char> > >::do_put(std::ostreambuf_iterator<char, std::char_traits<char> >, bool, std::ios_base&, char, long double) const
	_ZNKSt9money_putIcSt19ostreambuf_iteratorIcSt11char_traitsIcEEE6do_putES3_bRSt8ios_basece @ 803
;	std::ostreambuf_iterator<char, std::char_traits<char> > std::money_put<char, std::ostreambuf_iterator<char, std::char_traits<char> > >::_M_insert<false>(std::ostreambuf_iterator<char, std::char_traits<char> >, std::ios_base&, char, std::string const&) const
	_ZNKSt9money_putIcSt19ostreambuf_iteratorIcSt11char_traitsIcEEE9_M_insertILb0EEES3_S3_RSt8ios_basecRKSs @ 804
;	std::ostreambuf_iterator<char, std::char_traits<char> > std::money_put<char, std::ostreambuf_iterator<char, std::char_traits<char> > >::_M_insert<true>(std::ostreambuf_iterator<char, std::char_traits<char> >, std::ios_base&, char, std::string const&) const
	_ZNKSt9money_putIcSt19ostreambuf_iteratorIcSt11char_traitsIcEEE9_M_insertILb1EEES3_S3_RSt8ios_basecRKSs @ 805
;	std::money_put<wchar_t, std::ostreambuf_iterator<wchar_t, std::char_traits<wchar_t> > >::put(std::ostreambuf_iterator<wchar_t, std::char_traits<wchar_t> >, bool, std::ios_base&, wchar_t, std::basic_string<wchar_t, std::char_traits<wchar_t>, std::allocator<wchar_t> > const&) const
	_ZNKSt9money_putIwSt19ostreambuf_iteratorIwSt11char_traitsIwEEE3putES3_bRSt8ios_basewRKSbIwS2_SaIwEE @ 806
;	std::money_put<wchar_t, std::ostreambuf_iterator<wchar_t, std::char_traits<wchar_t> > >::put(std::ostreambuf_iterator<wchar_t, std::char_traits<wchar_t> >, bool, std::ios_base&, wchar_t, long double) const
	_ZNKSt9money_putIwSt19ostreambuf_iteratorIwSt11char_traitsIwEEE3putES3_bRSt8ios_basewe @ 807
;	std::money_put<wchar_t, std::ostreambuf_iterator<wchar_t, std::char_traits<wchar_t> > >::do_put(std::ostreambuf_iterator<wchar_t, std::char_traits<wchar_t> >, bool, std::ios_base&, wchar_t, std::basic_string<wchar_t, std::char_traits<wchar_t>, std::allocator<wchar_t> > const&) const
	_ZNKSt9money_putIwSt19ostreambuf_iteratorIwSt11char_traitsIwEEE6do_putES3_bRSt8ios_basewRKSbIwS2_SaIwEE @ 808
;	std::money_put<wchar_t, std::ostreambuf_iterator<wchar_t, std::char_traits<wchar_t> > >::do_put(std::ostreambuf_iterator<wchar_t, std::char_traits<wchar_t> >, bool, std::ios_base&, wchar_t, long double) const
	_ZNKSt9money_putIwSt19ostreambuf_iteratorIwSt11char_traitsIwEEE6do_putES3_bRSt8ios_basewe @ 809
;	std::ostreambuf_iterator<wchar_t, std::char_traits<wchar_t> > std::money_put<wchar_t, std::ostreambuf_iterator<wchar_t, std::char_traits<wchar_t> > >::_M_insert<false>(std::ostreambuf_iterator<wchar_t, std::char_traits<wchar_t> >, std::ios_base&, wchar_t, std::basic_string<wchar_t, std::char_traits<wchar_t>, std::allocator<wchar_t> > const&) const
	_ZNKSt9money_putIwSt19ostreambuf_iteratorIwSt11char_traitsIwEEE9_M_insertILb0EEES3_S3_RSt8ios_basewRKSbIwS2_SaIwEE @ 810
;	std::ostreambuf_iterator<wchar_t, std::char_traits<wchar_t> > std::money_put<wchar_t, std::ostreambuf_iterator<wchar_t, std::char_traits<wchar_t> > >::_M_insert<true>(std::ostreambuf_iterator<wchar_t, std::char_traits<wchar_t> >, std::ios_base&, wchar_t, std::basic_string<wchar_t, std::char_traits<wchar_t>, std::allocator<wchar_t> > const&) const
	_ZNKSt9money_putIwSt19ostreambuf_iteratorIwSt11char_traitsIwEEE9_M_insertILb1EEES3_S3_RSt8ios_basewRKSbIwS2_SaIwEE @ 811
;	std::type_info::__do_catch(std::type_info const*, void**, unsigned int) const
	_ZNKSt9type_info10__do_catchEPKS_PPvj @ 812
;	std::type_info::__do_upcast(__cxxabiv1::__class_type_info const*, void**) const
	_ZNKSt9type_info11__do_upcastEPKN10__cxxabiv117__class_type_infoEPPv @ 813
;	std::type_info::__is_pointer_p() const
	_ZNKSt9type_info14__is_pointer_pEv @ 814
;	std::type_info::__is_function_p() const
	_ZNKSt9type_info15__is_function_pEv @ 815
;	std::type_info::operator==(std::type_info const&) const
	_ZNKSt9type_infoeqERKS_ @ 816
;	std::basic_string<wchar_t, std::char_traits<wchar_t>, std::allocator<wchar_t> >::_S_compare(unsigned long long, unsigned long long)
	_ZNSbIwSt11char_traitsIwESaIwEE10_S_compareEyy @ 817
;	std::basic_string<wchar_t, std::char_traits<wchar_t>, std::allocator<wchar_t> >::_Alloc_hider::_Alloc_hider(wchar_t*, std::allocator<wchar_t> const&)
	_ZNSbIwSt11char_traitsIwESaIwEE12_Alloc_hiderC1EPwRKS1_ @ 818
;	std::basic_string<wchar_t, std::char_traits<wchar_t>, std::allocator<wchar_t> >::_Alloc_hider::_Alloc_hider(wchar_t*, std::allocator<wchar_t> const&)
	_ZNSbIwSt11char_traitsIwESaIwEE12_Alloc_hiderC2EPwRKS1_ @ 819
;	std::basic_string<wchar_t, std::char_traits<wchar_t>, std::allocator<wchar_t> >::_M_leak_hard()
	_ZNSbIwSt11char_traitsIwESaIwEE12_M_leak_hardEv @ 820
;	std::basic_string<wchar_t, std::char_traits<wchar_t>, std::allocator<wchar_t> >::_S_construct(unsigned long long, wchar_t, std::allocator<wchar_t> const&)
	_ZNSbIwSt11char_traitsIwESaIwEE12_S_constructEywRKS1_ @ 821
;	wchar_t* std::basic_string<wchar_t, std::char_traits<wchar_t>, std::allocator<wchar_t> >::_S_construct<__gnu_cxx::__normal_iterator<wchar_t*, std::basic_string<wchar_t, std::char_traits<wchar_t>, std::allocator<wchar_t> > > >(__gnu_cxx::__normal_iterator<wchar_t*, std::basic_string<wchar_t, std::char_traits<wchar_t>, std::allocator<wchar_t> > >, __gnu_cxx::__normal_iterator<wchar_t*, std::basic_s…
	_ZNSbIwSt11char_traitsIwESaIwEE12_S_constructIN9__gnu_cxx17__normal_iteratorIPwS2_EEEES6_T_S8_RKS1_St20forward_iterator_tag @ 822
;	wchar_t* std::basic_string<wchar_t, std::char_traits<wchar_t>, std::allocator<wchar_t> >::_S_construct<wchar_t const*>(wchar_t const*, wchar_t const*, std::allocator<wchar_t> const&, std::forward_iterator_tag)
	_ZNSbIwSt11char_traitsIwESaIwEE12_S_constructIPKwEEPwT_S7_RKS1_St20forward_iterator_tag @ 823
;	wchar_t* std::basic_string<wchar_t, std::char_traits<wchar_t>, std::allocator<wchar_t> >::_S_construct<wchar_t*>(wchar_t*, wchar_t*, std::allocator<wchar_t> const&, std::forward_iterator_tag)
	_ZNSbIwSt11char_traitsIwESaIwEE12_S_constructIPwEES4_T_S5_RKS1_St20forward_iterator_tag @ 824
;	std::basic_string<wchar_t, std::char_traits<wchar_t>, std::allocator<wchar_t> >::_S_empty_rep()
	_ZNSbIwSt11char_traitsIwESaIwEE12_S_empty_repEv @ 825
;	std::basic_string<wchar_t, std::char_traits<wchar_t>, std::allocator<wchar_t> >::_S_copy_chars(wchar_t*, __gnu_cxx::__normal_iterator<wchar_t const*, std::basic_string<wchar_t, std::char_traits<wchar_t>, std::allocator<wchar_t> > >, __gnu_cxx::__normal_iterator<wchar_t const*, std::basic_string<wchar_t, std::char_traits<wchar_t>, std::allocator<wchar_t> > >)
	_ZNSbIwSt11char_traitsIwESaIwEE13_S_copy_charsEPwN9__gnu_cxx17__normal_iteratorIPKwS2_EES8_ @ 826
;	std::basic_string<wchar_t, std::char_traits<wchar_t>, std::allocator<wchar_t> >::_S_copy_chars(wchar_t*, __gnu_cxx::__normal_iterator<wchar_t*, std::basic_string<wchar_t, std::char_traits<wchar_t>, std::allocator<wchar_t> > >, __gnu_cxx::__normal_iterator<wchar_t*, std::basic_string<wchar_t, std::char_traits<wchar_t>, std::allocator<wchar_t> > >)
	_ZNSbIwSt11char_traitsIwESaIwEE13_S_copy_charsEPwN9__gnu_cxx17__normal_iteratorIS3_S2_EES6_ @ 827
;	std::basic_string<wchar_t, std::char_traits<wchar_t>, std::allocator<wchar_t> >::_S_copy_chars(wchar_t*, wchar_t const*, wchar_t const*)
	_ZNSbIwSt11char_traitsIwESaIwEE13_S_copy_charsEPwPKwS5_ @ 828
;	std::basic_string<wchar_t, std::char_traits<wchar_t>, std::allocator<wchar_t> >::_S_copy_chars(wchar_t*, wchar_t*, wchar_t*)
	_ZNSbIwSt11char_traitsIwESaIwEE13_S_copy_charsEPwS3_S3_ @ 829
;	std::basic_string<wchar_t, std::char_traits<wchar_t>, std::allocator<wchar_t> >::shrink_to_fit()
	_ZNSbIwSt11char_traitsIwESaIwEE13shrink_to_fitEv @ 830
;	std::basic_string<wchar_t, std::char_traits<wchar_t>, std::allocator<wchar_t> >::_M_replace_aux(unsigned long long, unsigned long long, unsigned long long, wchar_t)
	_ZNSbIwSt11char_traitsIwESaIwEE14_M_replace_auxEyyyw @ 831
;	std::basic_string<wchar_t, std::char_traits<wchar_t>, std::allocator<wchar_t> >::_M_replace_safe(unsigned long long, unsigned long long, wchar_t const*, unsigned long long)
	_ZNSbIwSt11char_traitsIwESaIwEE15_M_replace_safeEyyPKwy @ 832
;	std::basic_string<wchar_t, std::char_traits<wchar_t>, std::allocator<wchar_t> >::_S_construct_aux_2(unsigned long long, wchar_t, std::allocator<wchar_t> const&)
	_ZNSbIwSt11char_traitsIwESaIwEE18_S_construct_aux_2EywRKS1_ @ 833
;	std::basic_string<wchar_t, std::char_traits<wchar_t>, std::allocator<wchar_t> >::at(unsigned long long)
	_ZNSbIwSt11char_traitsIwESaIwEE2atEy @ 834
;	std::basic_string<wchar_t, std::char_traits<wchar_t>, std::allocator<wchar_t> >::end()
	_ZNSbIwSt11char_traitsIwESaIwEE3endEv @ 835
;	std::basic_string<wchar_t, std::char_traits<wchar_t>, std::allocator<wchar_t> >::_Rep::_M_destroy(std::allocator<wchar_t> const&)
	_ZNSbIwSt11char_traitsIwESaIwEE4_Rep10_M_destroyERKS1_ @ 836
;	std::basic_string<wchar_t, std::char_traits<wchar_t>, std::allocator<wchar_t> >::_Rep::_M_dispose(std::allocator<wchar_t> const&)
	_ZNSbIwSt11char_traitsIwESaIwEE4_Rep10_M_disposeERKS1_ @ 837
;	std::basic_string<wchar_t, std::char_traits<wchar_t>, std::allocator<wchar_t> >::_Rep::_M_refcopy()
	_ZNSbIwSt11char_traitsIwESaIwEE4_Rep10_M_refcopyEv @ 838
;	std::basic_string<wchar_t, std::char_traits<wchar_t>, std::allocator<wchar_t> >::_Rep::_M_refdata()
	_ZNSbIwSt11char_traitsIwESaIwEE4_Rep10_M_refdataEv @ 839
;	std::basic_string<wchar_t, std::char_traits<wchar_t>, std::allocator<wchar_t> >::_Rep::_S_max_size
	_ZNSbIwSt11char_traitsIwESaIwEE4_Rep11_S_max_sizeE @ 840 DATA
;	std::basic_string<wchar_t, std::char_traits<wchar_t>, std::allocator<wchar_t> >::_Rep::_S_terminal
	_ZNSbIwSt11char_traitsIwESaIwEE4_Rep11_S_terminalE @ 841 DATA
;	std::basic_string<wchar_t, std::char_traits<wchar_t>, std::allocator<wchar_t> >::_Rep::_S_empty_rep()
	_ZNSbIwSt11char_traitsIwESaIwEE4_Rep12_S_empty_repEv @ 842
;	std::basic_string<wchar_t, std::char_traits<wchar_t>, std::allocator<wchar_t> >::_Rep::_M_set_leaked()
	_ZNSbIwSt11char_traitsIwESaIwEE4_Rep13_M_set_leakedEv @ 843
;	std::basic_string<wchar_t, std::char_traits<wchar_t>, std::allocator<wchar_t> >::_Rep::_M_set_sharable()
	_ZNSbIwSt11char_traitsIwESaIwEE4_Rep15_M_set_sharableEv @ 844
;	std::basic_string<wchar_t, std::char_traits<wchar_t>, std::allocator<wchar_t> >::_Rep::_S_empty_rep_storage
	_ZNSbIwSt11char_traitsIwESaIwEE4_Rep20_S_empty_rep_storageE @ 845 DATA
;	std::basic_string<wchar_t, std::char_traits<wchar_t>, std::allocator<wchar_t> >::_Rep::_M_set_length_and_sharable(unsigned long long)
	_ZNSbIwSt11char_traitsIwESaIwEE4_Rep26_M_set_length_and_sharableEy @ 846
;	std::basic_string<wchar_t, std::char_traits<wchar_t>, std::allocator<wchar_t> >::_Rep::_M_grab(std::allocator<wchar_t> const&, std::allocator<wchar_t> const&)
	_ZNSbIwSt11char_traitsIwESaIwEE4_Rep7_M_grabERKS1_S5_ @ 847
;	std::basic_string<wchar_t, std::char_traits<wchar_t>, std::allocator<wchar_t> >::_Rep::_M_clone(std::allocator<wchar_t> const&, unsigned long long)
	_ZNSbIwSt11char_traitsIwESaIwEE4_Rep8_M_cloneERKS1_y @ 848
;	std::basic_string<wchar_t, std::char_traits<wchar_t>, std::allocator<wchar_t> >::_Rep::_S_create(unsigned long long, unsigned long long, std::allocator<wchar_t> const&)
	_ZNSbIwSt11char_traitsIwESaIwEE4_Rep9_S_createEyyRKS1_ @ 849
;	std::basic_string<wchar_t, std::char_traits<wchar_t>, std::allocator<wchar_t> >::back()
	_ZNSbIwSt11char_traitsIwESaIwEE4backEv @ 850
;	std::basic_string<wchar_t, std::char_traits<wchar_t>, std::allocator<wchar_t> >::npos
	_ZNSbIwSt11char_traitsIwESaIwEE4nposE @ 851 DATA
;	std::basic_string<wchar_t, std::char_traits<wchar_t>, std::allocator<wchar_t> >::rend()
	_ZNSbIwSt11char_traitsIwESaIwEE4rendEv @ 852
;	std::basic_string<wchar_t, std::char_traits<wchar_t>, std::allocator<wchar_t> >::swap(std::basic_string<wchar_t, std::char_traits<wchar_t>, std::allocator<wchar_t> >&)
	_ZNSbIwSt11char_traitsIwESaIwEE4swapERS2_ @ 853
;	std::basic_string<wchar_t, std::char_traits<wchar_t>, std::allocator<wchar_t> >::begin()
	_ZNSbIwSt11char_traitsIwESaIwEE5beginEv @ 854
;	std::basic_string<wchar_t, std::char_traits<wchar_t>, std::allocator<wchar_t> >::clear()
	_ZNSbIwSt11char_traitsIwESaIwEE5clearEv @ 855
;	std::basic_string<wchar_t, std::char_traits<wchar_t>, std::allocator<wchar_t> >::erase(__gnu_cxx::__normal_iterator<wchar_t*, std::basic_string<wchar_t, std::char_traits<wchar_t>, std::allocator<wchar_t> > >)
	_ZNSbIwSt11char_traitsIwESaIwEE5eraseEN9__gnu_cxx17__normal_iteratorIPwS2_EE @ 856
;	std::basic_string<wchar_t, std::char_traits<wchar_t>, std::allocator<wchar_t> >::erase(__gnu_cxx::__normal_iterator<wchar_t*, std::basic_string<wchar_t, std::char_traits<wchar_t>, std::allocator<wchar_t> > >, __gnu_cxx::__normal_iterator<wchar_t*, std::basic_string<wchar_t, std::char_traits<wchar_t>, std::allocator<wchar_t> > >)
	_ZNSbIwSt11char_traitsIwESaIwEE5eraseEN9__gnu_cxx17__normal_iteratorIPwS2_EES6_ @ 857
;	std::basic_string<wchar_t, std::char_traits<wchar_t>, std::allocator<wchar_t> >::erase(unsigned long long, unsigned long long)
	_ZNSbIwSt11char_traitsIwESaIwEE5eraseEyy @ 858
;	std::basic_string<wchar_t, std::char_traits<wchar_t>, std::allocator<wchar_t> >::front()
	_ZNSbIwSt11char_traitsIwESaIwEE5frontEv @ 859
;	std::basic_string<wchar_t, std::char_traits<wchar_t>, std::allocator<wchar_t> >::append(wchar_t const*)
	_ZNSbIwSt11char_traitsIwESaIwEE6appendEPKw @ 860
;	std::basic_string<wchar_t, std::char_traits<wchar_t>, std::allocator<wchar_t> >::append(wchar_t const*, unsigned long long)
	_ZNSbIwSt11char_traitsIwESaIwEE6appendEPKwy @ 861
;	std::basic_string<wchar_t, std::char_traits<wchar_t>, std::allocator<wchar_t> >::append(std::basic_string<wchar_t, std::char_traits<wchar_t>, std::allocator<wchar_t> > const&)
	_ZNSbIwSt11char_traitsIwESaIwEE6appendERKS2_ @ 862
;	std::basic_string<wchar_t, std::char_traits<wchar_t>, std::allocator<wchar_t> >::append(std::basic_string<wchar_t, std::char_traits<wchar_t>, std::allocator<wchar_t> > const&, unsigned long long, unsigned long long)
	_ZNSbIwSt11char_traitsIwESaIwEE6appendERKS2_yy @ 863
;	std::basic_string<wchar_t, std::char_traits<wchar_t>, std::allocator<wchar_t> >::append(std::initializer_list<wchar_t>)
	_ZNSbIwSt11char_traitsIwESaIwEE6appendESt16initializer_listIwE @ 864
;	std::basic_string<wchar_t, std::char_traits<wchar_t>, std::allocator<wchar_t> >::append(unsigned long long, wchar_t)
	_ZNSbIwSt11char_traitsIwESaIwEE6appendEyw @ 865
;	std::basic_string<wchar_t, std::char_traits<wchar_t>, std::allocator<wchar_t> >::assign(std::basic_string<wchar_t, std::char_traits<wchar_t>, std::allocator<wchar_t> >&&)
	_ZNSbIwSt11char_traitsIwESaIwEE6assignEOS2_ @ 866
;	std::basic_string<wchar_t, std::char_traits<wchar_t>, std::allocator<wchar_t> >::assign(wchar_t const*)
	_ZNSbIwSt11char_traitsIwESaIwEE6assignEPKw @ 867
;	std::basic_string<wchar_t, std::char_traits<wchar_t>, std::allocator<wchar_t> >::assign(wchar_t const*, unsigned long long)
	_ZNSbIwSt11char_traitsIwESaIwEE6assignEPKwy @ 868
;	std::basic_string<wchar_t, std::char_traits<wchar_t>, std::allocator<wchar_t> >::assign(std::basic_string<wchar_t, std::char_traits<wchar_t>, std::allocator<wchar_t> > const&)
	_ZNSbIwSt11char_traitsIwESaIwEE6assignERKS2_ @ 869
;	std::basic_string<wchar_t, std::char_traits<wchar_t>, std::allocator<wchar_t> >::assign(std::basic_string<wchar_t, std::char_traits<wchar_t>, std::allocator<wchar_t> > const&, unsigned long long, unsigned long long)
	_ZNSbIwSt11char_traitsIwESaIwEE6assignERKS2_yy @ 870
;	std::basic_string<wchar_t, std::char_traits<wchar_t>, std::allocator<wchar_t> >::assign(std::initializer_list<wchar_t>)
	_ZNSbIwSt11char_traitsIwESaIwEE6assignESt16initializer_listIwE @ 871
;	std::basic_string<wchar_t, std::char_traits<wchar_t>, std::allocator<wchar_t> >::assign(unsigned long long, wchar_t)
	_ZNSbIwSt11char_traitsIwESaIwEE6assignEyw @ 872
;	std::basic_string<wchar_t, std::char_traits<wchar_t>, std::allocator<wchar_t> >::insert(__gnu_cxx::__normal_iterator<wchar_t*, std::basic_string<wchar_t, std::char_traits<wchar_t>, std::allocator<wchar_t> > >, std::initializer_list<wchar_t>)
	_ZNSbIwSt11char_traitsIwESaIwEE6insertEN9__gnu_cxx17__normal_iteratorIPwS2_EESt16initializer_listIwE @ 873
;	std::basic_string<wchar_t, std::char_traits<wchar_t>, std::allocator<wchar_t> >::insert(__gnu_cxx::__normal_iterator<wchar_t*, std::basic_string<wchar_t, std::char_traits<wchar_t>, std::allocator<wchar_t> > >, wchar_t)
	_ZNSbIwSt11char_traitsIwESaIwEE6insertEN9__gnu_cxx17__normal_iteratorIPwS2_EEw @ 874
;	std::basic_string<wchar_t, std::char_traits<wchar_t>, std::allocator<wchar_t> >::insert(__gnu_cxx::__normal_iterator<wchar_t*, std::basic_string<wchar_t, std::char_traits<wchar_t>, std::allocator<wchar_t> > >, unsigned long long, wchar_t)
	_ZNSbIwSt11char_traitsIwESaIwEE6insertEN9__gnu_cxx17__normal_iteratorIPwS2_EEyw @ 875
;	std::basic_string<wchar_t, std::char_traits<wchar_t>, std::allocator<wchar_t> >::insert(unsigned long long, wchar_t const*)
	_ZNSbIwSt11char_traitsIwESaIwEE6insertEyPKw @ 876
;	std::basic_string<wchar_t, std::char_traits<wchar_t>, std::allocator<wchar_t> >::insert(unsigned long long, wchar_t const*, unsigned long long)
	_ZNSbIwSt11char_traitsIwESaIwEE6insertEyPKwy @ 877
;	std::basic_string<wchar_t, std::char_traits<wchar_t>, std::allocator<wchar_t> >::insert(unsigned long long, std::basic_string<wchar_t, std::char_traits<wchar_t>, std::allocator<wchar_t> > const&)
	_ZNSbIwSt11char_traitsIwESaIwEE6insertEyRKS2_ @ 878
;	std::basic_string<wchar_t, std::char_traits<wchar_t>, std::allocator<wchar_t> >::insert(unsigned long long, std::basic_string<wchar_t, std::char_traits<wchar_t>, std::allocator<wchar_t> > const&, unsigned long long, unsigned long long)
	_ZNSbIwSt11char_traitsIwESaIwEE6insertEyRKS2_yy @ 879
;	std::basic_string<wchar_t, std::char_traits<wchar_t>, std::allocator<wchar_t> >::insert(unsigned long long, unsigned long long, wchar_t)
	_ZNSbIwSt11char_traitsIwESaIwEE6insertEyyw @ 880
;	std::basic_string<wchar_t, std::char_traits<wchar_t>, std::allocator<wchar_t> >::rbegin()
	_ZNSbIwSt11char_traitsIwESaIwEE6rbeginEv @ 881
;	std::basic_string<wchar_t, std::char_traits<wchar_t>, std::allocator<wchar_t> >::resize(unsigned long long)
	_ZNSbIwSt11char_traitsIwESaIwEE6resizeEy @ 882
;	std::basic_string<wchar_t, std::char_traits<wchar_t>, std::allocator<wchar_t> >::resize(unsigned long long, wchar_t)
	_ZNSbIwSt11char_traitsIwESaIwEE6resizeEyw @ 883
;	std::basic_string<wchar_t, std::char_traits<wchar_t>, std::allocator<wchar_t> >::_M_copy(wchar_t*, wchar_t const*, unsigned long long)
	_ZNSbIwSt11char_traitsIwESaIwEE7_M_copyEPwPKwy @ 884
;	std::basic_string<wchar_t, std::char_traits<wchar_t>, std::allocator<wchar_t> >::_M_data(wchar_t*)
	_ZNSbIwSt11char_traitsIwESaIwEE7_M_dataEPw @ 885
;	std::basic_string<wchar_t, std::char_traits<wchar_t>, std::allocator<wchar_t> >::_M_leak()
	_ZNSbIwSt11char_traitsIwESaIwEE7_M_leakEv @ 886
;	std::basic_string<wchar_t, std::char_traits<wchar_t>, std::allocator<wchar_t> >::_M_move(wchar_t*, wchar_t const*, unsigned long long)
	_ZNSbIwSt11char_traitsIwESaIwEE7_M_moveEPwPKwy @ 887
;	std::basic_string<wchar_t, std::char_traits<wchar_t>, std::allocator<wchar_t> >::replace(__gnu_cxx::__normal_iterator<wchar_t*, std::basic_string<wchar_t, std::char_traits<wchar_t>, std::allocator<wchar_t> > >, __gnu_cxx::__normal_iterator<wchar_t*, std::basic_string<wchar_t, std::char_traits<wchar_t>, std::allocator<wchar_t> > >, __gnu_cxx::__normal_iterator<wchar_t const*, std::basic_string<wch…
	_ZNSbIwSt11char_traitsIwESaIwEE7replaceEN9__gnu_cxx17__normal_iteratorIPwS2_EES6_NS4_IPKwS2_EES9_ @ 888
;	std::basic_string<wchar_t, std::char_traits<wchar_t>, std::allocator<wchar_t> >::replace(__gnu_cxx::__normal_iterator<wchar_t*, std::basic_string<wchar_t, std::char_traits<wchar_t>, std::allocator<wchar_t> > >, __gnu_cxx::__normal_iterator<wchar_t*, std::basic_string<wchar_t, std::char_traits<wchar_t>, std::allocator<wchar_t> > >, wchar_t const*)
	_ZNSbIwSt11char_traitsIwESaIwEE7replaceEN9__gnu_cxx17__normal_iteratorIPwS2_EES6_PKw @ 889
;	std::basic_string<wchar_t, std::char_traits<wchar_t>, std::allocator<wchar_t> >::replace(__gnu_cxx::__normal_iterator<wchar_t*, std::basic_string<wchar_t, std::char_traits<wchar_t>, std::allocator<wchar_t> > >, __gnu_cxx::__normal_iterator<wchar_t*, std::basic_string<wchar_t, std::char_traits<wchar_t>, std::allocator<wchar_t> > >, wchar_t const*, wchar_t const*)
	_ZNSbIwSt11char_traitsIwESaIwEE7replaceEN9__gnu_cxx17__normal_iteratorIPwS2_EES6_PKwS8_ @ 890
;	std::basic_string<wchar_t, std::char_traits<wchar_t>, std::allocator<wchar_t> >::replace(__gnu_cxx::__normal_iterator<wchar_t*, std::basic_string<wchar_t, std::char_traits<wchar_t>, std::allocator<wchar_t> > >, __gnu_cxx::__normal_iterator<wchar_t*, std::basic_string<wchar_t, std::char_traits<wchar_t>, std::allocator<wchar_t> > >, wchar_t const*, unsigned long long)
	_ZNSbIwSt11char_traitsIwESaIwEE7replaceEN9__gnu_cxx17__normal_iteratorIPwS2_EES6_PKwy @ 891
;	std::basic_string<wchar_t, std::char_traits<wchar_t>, std::allocator<wchar_t> >::replace(__gnu_cxx::__normal_iterator<wchar_t*, std::basic_string<wchar_t, std::char_traits<wchar_t>, std::allocator<wchar_t> > >, __gnu_cxx::__normal_iterator<wchar_t*, std::basic_string<wchar_t, std::char_traits<wchar_t>, std::allocator<wchar_t> > >, std::basic_string<wchar_t, std::char_traits<wchar_t>, std::allocat…
	_ZNSbIwSt11char_traitsIwESaIwEE7replaceEN9__gnu_cxx17__normal_iteratorIPwS2_EES6_RKS2_ @ 892
;	std::basic_string<wchar_t, std::char_traits<wchar_t>, std::allocator<wchar_t> >::replace(__gnu_cxx::__normal_iterator<wchar_t*, std::basic_string<wchar_t, std::char_traits<wchar_t>, std::allocator<wchar_t> > >, __gnu_cxx::__normal_iterator<wchar_t*, std::basic_string<wchar_t, std::char_traits<wchar_t>, std::allocator<wchar_t> > >, wchar_t*, wchar_t*)
	_ZNSbIwSt11char_traitsIwESaIwEE7replaceEN9__gnu_cxx17__normal_iteratorIPwS2_EES6_S5_S5_ @ 893
;	std::basic_string<wchar_t, std::char_traits<wchar_t>, std::allocator<wchar_t> >::replace(__gnu_cxx::__normal_iterator<wchar_t*, std::basic_string<wchar_t, std::char_traits<wchar_t>, std::allocator<wchar_t> > >, __gnu_cxx::__normal_iterator<wchar_t*, std::basic_string<wchar_t, std::char_traits<wchar_t>, std::allocator<wchar_t> > >, __gnu_cxx::__normal_iterator<wchar_t*, std::basic_string<wchar_t, …
	_ZNSbIwSt11char_traitsIwESaIwEE7replaceEN9__gnu_cxx17__normal_iteratorIPwS2_EES6_S6_S6_ @ 894
;	std::basic_string<wchar_t, std::char_traits<wchar_t>, std::allocator<wchar_t> >::replace(__gnu_cxx::__normal_iterator<wchar_t*, std::basic_string<wchar_t, std::char_traits<wchar_t>, std::allocator<wchar_t> > >, __gnu_cxx::__normal_iterator<wchar_t*, std::basic_string<wchar_t, std::char_traits<wchar_t>, std::allocator<wchar_t> > >, std::initializer_list<wchar_t>)
	_ZNSbIwSt11char_traitsIwESaIwEE7replaceEN9__gnu_cxx17__normal_iteratorIPwS2_EES6_St16initializer_listIwE @ 895
;	std::basic_string<wchar_t, std::char_traits<wchar_t>, std::allocator<wchar_t> >::replace(__gnu_cxx::__normal_iterator<wchar_t*, std::basic_string<wchar_t, std::char_traits<wchar_t>, std::allocator<wchar_t> > >, __gnu_cxx::__normal_iterator<wchar_t*, std::basic_string<wchar_t, std::char_traits<wchar_t>, std::allocator<wchar_t> > >, unsigned long long, wchar_t)
	_ZNSbIwSt11char_traitsIwESaIwEE7replaceEN9__gnu_cxx17__normal_iteratorIPwS2_EES6_yw @ 896
;	std::basic_string<wchar_t, std::char_traits<wchar_t>, std::allocator<wchar_t> >::replace(unsigned long long, unsigned long long, wchar_t const*)
	_ZNSbIwSt11char_traitsIwESaIwEE7replaceEyyPKw @ 897
;	std::basic_string<wchar_t, std::char_traits<wchar_t>, std::allocator<wchar_t> >::replace(unsigned long long, unsigned long long, wchar_t const*, unsigned long long)
	_ZNSbIwSt11char_traitsIwESaIwEE7replaceEyyPKwy @ 898
;	std::basic_string<wchar_t, std::char_traits<wchar_t>, std::allocator<wchar_t> >::replace(unsigned long long, unsigned long long, std::basic_string<wchar_t, std::char_traits<wchar_t>, std::allocator<wchar_t> > const&)
	_ZNSbIwSt11char_traitsIwESaIwEE7replaceEyyRKS2_ @ 899
;	std::basic_string<wchar_t, std::char_traits<wchar_t>, std::allocator<wchar_t> >::replace(unsigned long long, unsigned long long, std::basic_string<wchar_t, std::char_traits<wchar_t>, std::allocator<wchar_t> > const&, unsigned long long, unsigned long long)
	_ZNSbIwSt11char_traitsIwESaIwEE7replaceEyyRKS2_yy @ 900
;	std::basic_string<wchar_t, std::char_traits<wchar_t>, std::allocator<wchar_t> >::replace(unsigned long long, unsigned long long, unsigned long long, wchar_t)
	_ZNSbIwSt11char_traitsIwESaIwEE7replaceEyyyw @ 901
;	std::basic_string<wchar_t, std::char_traits<wchar_t>, std::allocator<wchar_t> >::reserve(unsigned long long)
	_ZNSbIwSt11char_traitsIwESaIwEE7reserveEy @ 902
;	std::basic_string<wchar_t, std::char_traits<wchar_t>, std::allocator<wchar_t> >::pop_back()
	_ZNSbIwSt11char_traitsIwESaIwEE8pop_backEv @ 903
;	std::basic_string<wchar_t, std::char_traits<wchar_t>, std::allocator<wchar_t> >::_M_assign(wchar_t*, unsigned long long, wchar_t)
	_ZNSbIwSt11char_traitsIwESaIwEE9_M_assignEPwyw @ 904
;	std::basic_string<wchar_t, std::char_traits<wchar_t>, std::allocator<wchar_t> >::_M_mutate(unsigned long long, unsigned long long, unsigned long long)
	_ZNSbIwSt11char_traitsIwESaIwEE9_M_mutateEyyy @ 905
;	std::basic_string<wchar_t, std::char_traits<wchar_t>, std::allocator<wchar_t> >::push_back(wchar_t)
	_ZNSbIwSt11char_traitsIwESaIwEE9push_backEw @ 906
;	std::basic_string<wchar_t, std::char_traits<wchar_t>, std::allocator<wchar_t> >::basic_string(std::basic_string<wchar_t, std::char_traits<wchar_t>, std::allocator<wchar_t> >&&)
	_ZNSbIwSt11char_traitsIwESaIwEEC1EOS2_ @ 907
;	std::basic_string<wchar_t, std::char_traits<wchar_t>, std::allocator<wchar_t> >::basic_string(wchar_t const*, std::allocator<wchar_t> const&)
	_ZNSbIwSt11char_traitsIwESaIwEEC1EPKwRKS1_ @ 908
;	std::basic_string<wchar_t, std::char_traits<wchar_t>, std::allocator<wchar_t> >::basic_string(wchar_t const*, unsigned long long, std::allocator<wchar_t> const&)
	_ZNSbIwSt11char_traitsIwESaIwEEC1EPKwyRKS1_ @ 909
;	std::basic_string<wchar_t, std::char_traits<wchar_t>, std::allocator<wchar_t> >::basic_string(std::allocator<wchar_t> const&)
	_ZNSbIwSt11char_traitsIwESaIwEEC1ERKS1_ @ 910
;	std::basic_string<wchar_t, std::char_traits<wchar_t>, std::allocator<wchar_t> >::basic_string(std::basic_string<wchar_t, std::char_traits<wchar_t>, std::allocator<wchar_t> > const&)
	_ZNSbIwSt11char_traitsIwESaIwEEC1ERKS2_ @ 911
;	std::basic_string<wchar_t, std::char_traits<wchar_t>, std::allocator<wchar_t> >::basic_string(std::basic_string<wchar_t, std::char_traits<wchar_t>, std::allocator<wchar_t> > const&, unsigned long long, unsigned long long)
	_ZNSbIwSt11char_traitsIwESaIwEEC1ERKS2_yy @ 912
;	std::basic_string<wchar_t, std::char_traits<wchar_t>, std::allocator<wchar_t> >::basic_string(std::basic_string<wchar_t, std::char_traits<wchar_t>, std::allocator<wchar_t> > const&, unsigned long long, unsigned long long, std::allocator<wchar_t> const&)
	_ZNSbIwSt11char_traitsIwESaIwEEC1ERKS2_yyRKS1_ @ 913
;	std::basic_string<wchar_t, std::char_traits<wchar_t>, std::allocator<wchar_t> >::basic_string(std::initializer_list<wchar_t>, std::allocator<wchar_t> const&)
	_ZNSbIwSt11char_traitsIwESaIwEEC1ESt16initializer_listIwERKS1_ @ 914
;	std::basic_string<wchar_t, std::char_traits<wchar_t>, std::allocator<wchar_t> >::basic_string()
	_ZNSbIwSt11char_traitsIwESaIwEEC1Ev @ 915
;	std::basic_string<wchar_t, std::char_traits<wchar_t>, std::allocator<wchar_t> >::basic_string(unsigned long long, wchar_t, std::allocator<wchar_t> const&)
	_ZNSbIwSt11char_traitsIwESaIwEEC1EywRKS1_ @ 916
;	std::basic_string<wchar_t, std::char_traits<wchar_t>, std::allocator<wchar_t> >::basic_string<__gnu_cxx::__normal_iterator<wchar_t*, std::basic_string<wchar_t, std::char_traits<wchar_t>, std::allocator<wchar_t> > > >(__gnu_cxx::__normal_iterator<wchar_t*, std::basic_string<wchar_t, std::char_traits<wchar_t>, std::allocator<wchar_t> > >, __gnu_cxx::__normal_iterator<wchar_t*, std::basic_string<wch…
	_ZNSbIwSt11char_traitsIwESaIwEEC1IN9__gnu_cxx17__normal_iteratorIPwS2_EEEET_S8_RKS1_ @ 917
;	std::basic_string<wchar_t, std::char_traits<wchar_t>, std::allocator<wchar_t> >::basic_string<wchar_t const*>(wchar_t const*, wchar_t const*, std::allocator<wchar_t> const&)
	_ZNSbIwSt11char_traitsIwESaIwEEC1IPKwEET_S6_RKS1_ @ 918
;	std::basic_string<wchar_t, std::char_traits<wchar_t>, std::allocator<wchar_t> >::basic_string<wchar_t*>(wchar_t*, wchar_t*, std::allocator<wchar_t> const&)
	_ZNSbIwSt11char_traitsIwESaIwEEC1IPwEET_S5_RKS1_ @ 919
;	std::basic_string<wchar_t, std::char_traits<wchar_t>, std::allocator<wchar_t> >::basic_string(std::basic_string<wchar_t, std::char_traits<wchar_t>, std::allocator<wchar_t> >&&)
	_ZNSbIwSt11char_traitsIwESaIwEEC2EOS2_ @ 920
;	std::basic_string<wchar_t, std::char_traits<wchar_t>, std::allocator<wchar_t> >::basic_string(wchar_t const*, std::allocator<wchar_t> const&)
	_ZNSbIwSt11char_traitsIwESaIwEEC2EPKwRKS1_ @ 921
;	std::basic_string<wchar_t, std::char_traits<wchar_t>, std::allocator<wchar_t> >::basic_string(wchar_t const*, unsigned long long, std::allocator<wchar_t> const&)
	_ZNSbIwSt11char_traitsIwESaIwEEC2EPKwyRKS1_ @ 922
;	std::basic_string<wchar_t, std::char_traits<wchar_t>, std::allocator<wchar_t> >::basic_string(std::allocator<wchar_t> const&)
	_ZNSbIwSt11char_traitsIwESaIwEEC2ERKS1_ @ 923
;	std::basic_string<wchar_t, std::char_traits<wchar_t>, std::allocator<wchar_t> >::basic_string(std::basic_string<wchar_t, std::char_traits<wchar_t>, std::allocator<wchar_t> > const&)
	_ZNSbIwSt11char_traitsIwESaIwEEC2ERKS2_ @ 924
;	std::basic_string<wchar_t, std::char_traits<wchar_t>, std::allocator<wchar_t> >::basic_string(std::basic_string<wchar_t, std::char_traits<wchar_t>, std::allocator<wchar_t> > const&, unsigned long long, unsigned long long)
	_ZNSbIwSt11char_traitsIwESaIwEEC2ERKS2_yy @ 925
;	std::basic_string<wchar_t, std::char_traits<wchar_t>, std::allocator<wchar_t> >::basic_string(std::basic_string<wchar_t, std::char_traits<wchar_t>, std::allocator<wchar_t> > const&, unsigned long long, unsigned long long, std::allocator<wchar_t> const&)
	_ZNSbIwSt11char_traitsIwESaIwEEC2ERKS2_yyRKS1_ @ 926
;	std::basic_string<wchar_t, std::char_traits<wchar_t>, std::allocator<wchar_t> >::basic_string(std::initializer_list<wchar_t>, std::allocator<wchar_t> const&)
	_ZNSbIwSt11char_traitsIwESaIwEEC2ESt16initializer_listIwERKS1_ @ 927
;	std::basic_string<wchar_t, std::char_traits<wchar_t>, std::allocator<wchar_t> >::basic_string()
	_ZNSbIwSt11char_traitsIwESaIwEEC2Ev @ 928
;	std::basic_string<wchar_t, std::char_traits<wchar_t>, std::allocator<wchar_t> >::basic_string(unsigned long long, wchar_t, std::allocator<wchar_t> const&)
	_ZNSbIwSt11char_traitsIwESaIwEEC2EywRKS1_ @ 929
;	std::basic_string<wchar_t, std::char_traits<wchar_t>, std::allocator<wchar_t> >::basic_string<__gnu_cxx::__normal_iterator<wchar_t*, std::basic_string<wchar_t, std::char_traits<wchar_t>, std::allocator<wchar_t> > > >(__gnu_cxx::__normal_iterator<wchar_t*, std::basic_string<wchar_t, std::char_traits<wchar_t>, std::allocator<wchar_t> > >, __gnu_cxx::__normal_iterator<wchar_t*, std::basic_string<wch…
	_ZNSbIwSt11char_traitsIwESaIwEEC2IN9__gnu_cxx17__normal_iteratorIPwS2_EEEET_S8_RKS1_ @ 930
;	std::basic_string<wchar_t, std::char_traits<wchar_t>, std::allocator<wchar_t> >::basic_string<wchar_t const*>(wchar_t const*, wchar_t const*, std::allocator<wchar_t> const&)
	_ZNSbIwSt11char_traitsIwESaIwEEC2IPKwEET_S6_RKS1_ @ 931
;	std::basic_string<wchar_t, std::char_traits<wchar_t>, std::allocator<wchar_t> >::basic_string<wchar_t*>(wchar_t*, wchar_t*, std::allocator<wchar_t> const&)
	_ZNSbIwSt11char_traitsIwESaIwEEC2IPwEET_S5_RKS1_ @ 932
;	std::basic_string<wchar_t, std::char_traits<wchar_t>, std::allocator<wchar_t> >::~basic_string()
	_ZNSbIwSt11char_traitsIwESaIwEED1Ev @ 933
;	std::basic_string<wchar_t, std::char_traits<wchar_t>, std::allocator<wchar_t> >::~basic_string()
	_ZNSbIwSt11char_traitsIwESaIwEED2Ev @ 934
;	std::basic_string<wchar_t, std::char_traits<wchar_t>, std::allocator<wchar_t> >::operator=(std::basic_string<wchar_t, std::char_traits<wchar_t>, std::allocator<wchar_t> >&&)
	_ZNSbIwSt11char_traitsIwESaIwEEaSEOS2_ @ 935
;	std::basic_string<wchar_t, std::char_traits<wchar_t>, std::allocator<wchar_t> >::operator=(wchar_t const*)
	_ZNSbIwSt11char_traitsIwESaIwEEaSEPKw @ 936
;	std::basic_string<wchar_t, std::char_traits<wchar_t>, std::allocator<wchar_t> >::operator=(std::basic_string<wchar_t, std::char_traits<wchar_t>, std::allocator<wchar_t> > const&)
	_ZNSbIwSt11char_traitsIwESaIwEEaSERKS2_ @ 937
;	std::basic_string<wchar_t, std::char_traits<wchar_t>, std::allocator<wchar_t> >::operator=(std::initializer_list<wchar_t>)
	_ZNSbIwSt11char_traitsIwESaIwEEaSESt16initializer_listIwE @ 938
;	std::basic_string<wchar_t, std::char_traits<wchar_t>, std::allocator<wchar_t> >::operator=(wchar_t)
	_ZNSbIwSt11char_traitsIwESaIwEEaSEw @ 939
;	std::basic_string<wchar_t, std::char_traits<wchar_t>, std::allocator<wchar_t> >::operator[](unsigned long long)
	_ZNSbIwSt11char_traitsIwESaIwEEixEy @ 940
;	std::basic_string<wchar_t, std::char_traits<wchar_t>, std::allocator<wchar_t> >::operator+=(wchar_t const*)
	_ZNSbIwSt11char_traitsIwESaIwEEpLEPKw @ 941
;	std::basic_string<wchar_t, std::char_traits<wchar_t>, std::allocator<wchar_t> >::operator+=(std::basic_string<wchar_t, std::char_traits<wchar_t>, std::allocator<wchar_t> > const&)
	_ZNSbIwSt11char_traitsIwESaIwEEpLERKS2_ @ 942
;	std::basic_string<wchar_t, std::char_traits<wchar_t>, std::allocator<wchar_t> >::operator+=(std::initializer_list<wchar_t>)
	_ZNSbIwSt11char_traitsIwESaIwEEpLESt16initializer_listIwE @ 943
;	std::basic_string<wchar_t, std::char_traits<wchar_t>, std::allocator<wchar_t> >::operator+=(wchar_t)
	_ZNSbIwSt11char_traitsIwESaIwEEpLEw @ 944
;	std::basic_iostream<char, std::char_traits<char> >::basic_iostream(std::basic_streambuf<char, std::char_traits<char> >*)
	_ZNSdC1EPSt15basic_streambufIcSt11char_traitsIcEE @ 945
;	std::basic_iostream<char, std::char_traits<char> >::basic_iostream()
	_ZNSdC1Ev @ 946
;	std::basic_iostream<char, std::char_traits<char> >::basic_iostream(std::basic_streambuf<char, std::char_traits<char> >*)
	_ZNSdC2EPSt15basic_streambufIcSt11char_traitsIcEE @ 947
;	std::basic_iostream<char, std::char_traits<char> >::basic_iostream()
	_ZNSdC2Ev @ 948
;	std::basic_iostream<char, std::char_traits<char> >::~basic_iostream()
	_ZNSdD0Ev @ 949
;	std::basic_iostream<char, std::char_traits<char> >::~basic_iostream()
	_ZNSdD1Ev @ 950
;	std::basic_iostream<char, std::char_traits<char> >::~basic_iostream()
	_ZNSdD2Ev @ 951
;	std::istream& std::istream::_M_extract<void*>(void*&)
	_ZNSi10_M_extractIPvEERSiRT_ @ 952
;	std::istream& std::istream::_M_extract<bool>(bool&)
	_ZNSi10_M_extractIbEERSiRT_ @ 953
;	std::istream& std::istream::_M_extract<double>(double&)
	_ZNSi10_M_extractIdEERSiRT_ @ 954
;	std::istream& std::istream::_M_extract<long double>(long double&)
	_ZNSi10_M_extractIeEERSiRT_ @ 955
;	std::istream& std::istream::_M_extract<float>(float&)
	_ZNSi10_M_extractIfEERSiRT_ @ 956
;	std::istream& std::istream::_M_extract<unsigned int>(unsigned int&)
	_ZNSi10_M_extractIjEERSiRT_ @ 957
;	std::istream& std::istream::_M_extract<long>(long&)
	_ZNSi10_M_extractIlEERSiRT_ @ 958
;	std::istream& std::istream::_M_extract<unsigned long>(unsigned long&)
	_ZNSi10_M_extractImEERSiRT_ @ 959
;	std::istream& std::istream::_M_extract<unsigned short>(unsigned short&)
	_ZNSi10_M_extractItEERSiRT_ @ 960
;	std::istream& std::istream::_M_extract<long long>(long long&)
	_ZNSi10_M_extractIxEERSiRT_ @ 961
;	std::istream& std::istream::_M_extract<unsigned long long>(unsigned long long&)
	_ZNSi10_M_extractIyEERSiRT_ @ 962
;	std::istream::get(char*, long long)
	_ZNSi3getEPcx @ 963
;	std::istream::get(char*, long long, char)
	_ZNSi3getEPcxc @ 964
;	std::istream::get(std::basic_streambuf<char, std::char_traits<char> >&)
	_ZNSi3getERSt15basic_streambufIcSt11char_traitsIcEE @ 965
;	std::istream::get(std::basic_streambuf<char, std::char_traits<char> >&, char)
	_ZNSi3getERSt15basic_streambufIcSt11char_traitsIcEEc @ 966
;	std::istream::get(char&)
	_ZNSi3getERc @ 967
;	std::istream::get()
	_ZNSi3getEv @ 968
;	std::istream::peek()
	_ZNSi4peekEv @ 969
;	std::istream::read(char*, long long)
	_ZNSi4readEPcx @ 970
;	std::istream::sync()
	_ZNSi4syncEv @ 971
;	std::istream::seekg(std::fpos<int>)
	_ZNSi5seekgESt4fposIiE @ 972
;	std::istream::seekg(long long, std::_Ios_Seekdir)
	_ZNSi5seekgExSt12_Ios_Seekdir @ 973
;	std::istream::tellg()
	_ZNSi5tellgEv @ 974
;	std::istream::unget()
	_ZNSi5ungetEv @ 975
;	std::istream::ignore()
	_ZNSi6ignoreEv @ 976
;	std::istream::ignore(long long)
	_ZNSi6ignoreEx @ 977
;	std::istream::ignore(long long, int)
	_ZNSi6ignoreExi @ 978
;	std::istream::sentry::sentry(std::istream&, bool)
	_ZNSi6sentryC1ERSib @ 979
;	std::istream::sentry::sentry(std::istream&, bool)
	_ZNSi6sentryC2ERSib @ 980
;	std::istream::getline(char*, long long)
	_ZNSi7getlineEPcx @ 981
;	std::istream::getline(char*, long long, char)
	_ZNSi7getlineEPcxc @ 982
;	std::istream::putback(char)
	_ZNSi7putbackEc @ 983
;	std::istream::readsome(char*, long long)
	_ZNSi8readsomeEPcx @ 984
;	std::basic_istream<char, std::char_traits<char> >::basic_istream(std::basic_streambuf<char, std::char_traits<char> >*)
	_ZNSiC1EPSt15basic_streambufIcSt11char_traitsIcEE @ 985
;	std::basic_istream<char, std::char_traits<char> >::basic_istream()
	_ZNSiC1Ev @ 986
;	std::basic_istream<char, std::char_traits<char> >::basic_istream(std::basic_streambuf<char, std::char_traits<char> >*)
	_ZNSiC2EPSt15basic_streambufIcSt11char_traitsIcEE @ 987
;	std::basic_istream<char, std::char_traits<char> >::basic_istream()
	_ZNSiC2Ev @ 988
;	std::basic_istream<char, std::char_traits<char> >::~basic_istream()
	_ZNSiD0Ev @ 989
;	std::basic_istream<char, std::char_traits<char> >::~basic_istream()
	_ZNSiD1Ev @ 990
;	std::basic_istream<char, std::char_traits<char> >::~basic_istream()
	_ZNSiD2Ev @ 991
;	std::istream::operator>>(std::istream& (*)(std::istream&))
	_ZNSirsEPFRSiS_E @ 992
;	std::istream::operator>>(std::ios_base& (*)(std::ios_base&))
	_ZNSirsEPFRSt8ios_baseS0_E @ 993
;	std::istream::operator>>(std::basic_ios<char, std::char_traits<char> >& (*)(std::basic_ios<char, std::char_traits<char> >&))
	_ZNSirsEPFRSt9basic_iosIcSt11char_traitsIcEES3_E @ 994
;	std::istream::operator>>(std::basic_streambuf<char, std::char_traits<char> >*)
	_ZNSirsEPSt15basic_streambufIcSt11char_traitsIcEE @ 995
;	std::istream::operator>>(void*&)
	_ZNSirsERPv @ 996
;	std::istream::operator>>(bool&)
	_ZNSirsERb @ 997
;	std::istream::operator>>(double&)
	_ZNSirsERd @ 998
;	std::istream::operator>>(long double&)
	_ZNSirsERe @ 999
;	std::istream::operator>>(float&)
	_ZNSirsERf @ 1000
;	std::istream::operator>>(int&)
	_ZNSirsERi @ 1001
;	std::istream::operator>>(unsigned int&)
	_ZNSirsERj @ 1002
;	std::istream::operator>>(long&)
	_ZNSirsERl @ 1003
;	std::istream::operator>>(unsigned long&)
	_ZNSirsERm @ 1004
;	std::istream::operator>>(short&)
	_ZNSirsERs @ 1005
;	std::istream::operator>>(unsigned short&)
	_ZNSirsERt @ 1006
;	std::istream::operator>>(long long&)
	_ZNSirsERx @ 1007
;	std::istream::operator>>(unsigned long long&)
	_ZNSirsERy @ 1008
;	std::ostream::put(char)
	_ZNSo3putEc @ 1009
;	std::ostream::flush()
	_ZNSo5flushEv @ 1010
;	std::ostream::seekp(std::fpos<int>)
	_ZNSo5seekpESt4fposIiE @ 1011
;	std::ostream::seekp(long long, std::_Ios_Seekdir)
	_ZNSo5seekpExSt12_Ios_Seekdir @ 1012
;	std::ostream::tellp()
	_ZNSo5tellpEv @ 1013
;	std::ostream::write(char const*, long long)
	_ZNSo5writeEPKcx @ 1014
;	std::ostream::sentry::sentry(std::ostream&)
	_ZNSo6sentryC1ERSo @ 1015
;	std::ostream::sentry::sentry(std::ostream&)
	_ZNSo6sentryC2ERSo @ 1016
;	std::ostream::sentry::~sentry()
	_ZNSo6sentryD1Ev @ 1017
;	std::ostream::sentry::~sentry()
	_ZNSo6sentryD2Ev @ 1018
;	std::ostream::_M_write(char const*, long long)
	_ZNSo8_M_writeEPKcx @ 1019
;	std::ostream& std::ostream::_M_insert<void const*>(void const*)
	_ZNSo9_M_insertIPKvEERSoT_ @ 1020
;	std::ostream& std::ostream::_M_insert<bool>(bool)
	_ZNSo9_M_insertIbEERSoT_ @ 1021
;	std::ostream& std::ostream::_M_insert<double>(double)
	_ZNSo9_M_insertIdEERSoT_ @ 1022
;	std::ostream& std::ostream::_M_insert<long double>(long double)
	_ZNSo9_M_insertIeEERSoT_ @ 1023
;	std::ostream& std::ostream::_M_insert<long>(long)
	_ZNSo9_M_insertIlEERSoT_ @ 1024
;	std::ostream& std::ostream::_M_insert<unsigned long>(unsigned long)
	_ZNSo9_M_insertImEERSoT_ @ 1025
;	std::ostream& std::ostream::_M_insert<long long>(long long)
	_ZNSo9_M_insertIxEERSoT_ @ 1026
;	std::ostream& std::ostream::_M_insert<unsigned long long>(unsigned long long)
	_ZNSo9_M_insertIyEERSoT_ @ 1027
;	std::basic_ostream<char, std::char_traits<char> >::basic_ostream(std::basic_streambuf<char, std::char_traits<char> >*)
	_ZNSoC1EPSt15basic_streambufIcSt11char_traitsIcEE @ 1028
;	std::basic_ostream<char, std::char_traits<char> >::basic_ostream()
	_ZNSoC1Ev @ 1029
;	std::basic_ostream<char, std::char_traits<char> >::basic_ostream(std::basic_streambuf<char, std::char_traits<char> >*)
	_ZNSoC2EPSt15basic_streambufIcSt11char_traitsIcEE @ 1030
;	std::basic_ostream<char, std::char_traits<char> >::basic_ostream()
	_ZNSoC2Ev @ 1031
;	std::basic_ostream<char, std::char_traits<char> >::~basic_ostream()
	_ZNSoD0Ev @ 1032
;	std::basic_ostream<char, std::char_traits<char> >::~basic_ostream()
	_ZNSoD1Ev @ 1033
;	std::basic_ostream<char, std::char_traits<char> >::~basic_ostream()
	_ZNSoD2Ev @ 1034
;	std::ostream::operator<<(std::ostream& (*)(std::ostream&))
	_ZNSolsEPFRSoS_E @ 1035
;	std::ostream::operator<<(std::ios_base& (*)(std::ios_base&))
	_ZNSolsEPFRSt8ios_baseS0_E @ 1036
;	std::ostream::operator<<(std::basic_ios<char, std::char_traits<char> >& (*)(std::basic_ios<char, std::char_traits<char> >&))
	_ZNSolsEPFRSt9basic_iosIcSt11char_traitsIcEES3_E @ 1037
;	std::ostream::operator<<(void const*)
	_ZNSolsEPKv @ 1038
;	std::ostream::operator<<(std::basic_streambuf<char, std::char_traits<char> >*)
	_ZNSolsEPSt15basic_streambufIcSt11char_traitsIcEE @ 1039
;	std::ostream::operator<<(bool)
	_ZNSolsEb @ 1040
;	std::ostream::operator<<(double)
	_ZNSolsEd @ 1041
;	std::ostream::operator<<(long double)
	_ZNSolsEe @ 1042
;	std::ostream::operator<<(float)
	_ZNSolsEf @ 1043
[truncated: 4,029 more rows]
